# Supplementary material for: Targeting the CoREST complex with dual histone deacetylase and demethylase inhibitors
Source: Nat Commun. 2018 Jan 4;9:53. doi: 10.1038/s41467-017-02242-4 (PMC5754352; doi:10.1038/s41467-017-02242-4)
Supplement: Supplementary file 3 — Supplementary Data 1 [file 41467_2017_2242_MOESM3_ESM.xlsx]

## Sheet: LSD1 inhibition
ABSORBANCE AT 515 nm
			[Compound 1] (µM)									[Corin] (µM)							[Compound 3] (µM)								[Compound 4] (µM)									[Compound 5] (µM)								[Compound 6] (µM)
Time (min)	0	0.3125	0.625	1.25	2.5	5	10		Time (min)	0	0.625	1.25	2.5	5	10		Time (min)	0	0.3125	0.625	1.25	2.5		Time (min)	0	0.3125	0.625	1.25	2.5	5	10		Time (min)	0	0.3125	0.625	1.25	2.5	5	10		Time (min)	0	0.3125	0.625	1.25	2.5		Time (min)
0	0.00478428	0.0148228	0.00100569	0.029738	0.0120211	0.0257484	0.0152475		0	0.0442317	0.0668486	0.0525637	0.085191	0.0720699	0.0694102		0	0.0373917	0.0482927	0.0456823	0.0314827	0.0480128		0	0.0254624	0.0269827	0.0282529	0.0336848	0.020783	0.0353557	0.0271512		0	0.012672	0.0185195	0.0155163	0.00846382	0.00294006	0.0181738	0.0116818		0	0.0496392	0.0464439	0.0371114	0.0162999	0.0357357		0
0.25	0.00588527	0.0160689	0.00214167	0.0309704	0.0130259	0.0267855	0.0162011		0.25	0.045321	0.0689986	0.0535789	0.0861485	0.0731981	0.0700365		0.25	0.0394075	0.0489932	0.0472224	0.0329731	0.0490634		0.25	0.0268346	0.0285466	0.0294124	0.034743	0.021762	0.0363613	0.0279761		0.25	0.0141763	0.019594	0.0166126	0.00970094	0.00390558	0.0190754	0.0121184		0.25	0.0519331	0.0472293	0.03884	0.0171909	0.0363454		0.25
0.5	0.00731153	0.0172009	0.00330913	0.0320403	0.0141791	0.0277195	0.0168477		0.5	0.0464443	0.0694925	0.0545168	0.087211	0.0743626	0.0706637		0.5	0.04101	0.0492562	0.0488369	0.0343689	0.0498354		0.5	0.0282598	0.0299032	0.0305749	0.0354554	0.0226143	0.0370385	0.0287376		0.5	0.0155096	0.0206269	0.0178879	0.010826	0.00493021	0.0198603	0.0126137		0.5	0.053134	0.0482251	0.03989	0.0176446	0.0365802		0.5
0.75	0.00869624	0.0183801	0.00455119	0.0330069	0.0151303	0.0286857	0.017407		0.75	0.0473825	0.0702839	0.0551379	0.088001	0.0753132	0.0712752		0.75	0.0426353	0.0510312	0.0503537	0.0356523	0.0507143		0.75	0.0297548	0.0310835	0.0316913	0.0366176	0.0237104	0.0377499	0.0295167		0.75	0.0167734	0.0217066	0.0189608	0.0119685	0.00602871	0.0206615	0.0131388		0.75	0.0544043	0.0492393	0.0405914	0.0180988	0.0368934		0.75
1	0.0101163	0.0196217	0.0057825	0.0339605	0.016113	0.0295178	0.017908		1	0.0482915	0.0712256	0.0559833	0.0888441	0.0762658	0.0718214		1	0.0438244	0.0528488	0.0518585	0.036973	0.0514893		1	0.0311733	0.0323657	0.0327446	0.037633	0.0246636	0.0384459	0.0301671		1	0.0181	0.0227594	0.0201987	0.0130849	0.00707271	0.0213897	0.0135623		1	0.0556121	0.0501267	0.0414697	0.0184929	0.0369561		1
1.25	0.0116186	0.0207778	0.00704609	0.034977	0.0168919	0.0303059	0.0183948		1.25	0.0491709	0.0722522	0.0568145	0.0896198	0.0772541	0.0724512		1.25	0.0455286	0.0544965	0.0533164	0.0380626	0.0521244		1.25	0.0325801	0.0336188	0.0338004	0.0386674	0.0255865	0.0391596	0.0308673		1.25	0.0194899	0.0239039	0.0213809	0.0142479	0.00809051	0.0220745	0.013913		1.25	0.0568066	0.051032	0.0421577	0.0187962	0.0371128		1.25
1.5	0.0130327	0.021937	0.00824123	0.0359503	0.0178048	0.0310196	0.0187788		1.5	0.049989	0.0732313	0.0576311	0.0903624	0.0779926	0.0729822		1.5	0.0472224	0.0559723	0.0546745	0.0391887	0.0527251		1.5	0.0339914	0.0347761	0.0348423	0.0396206	0.0264789	0.0398578	0.0313075		1.5	0.0207506	0.0249321	0.0224477	0.0155017	0.00908194	0.0227156	0.0142494		1.5	0.0579545	0.0518258	0.0427024	0.0191302	0.0372695		1.5
1.75	0.0144046	0.0231739	0.00941078	0.0369562	0.0187344	0.0317191	0.0193405		1.75	0.0508245	0.0741295	0.0583691	0.0911408	0.0786987	0.0734307		1.75	0.0488713	0.0576856	0.0561069	0.0401827	0.0532557		1.75	0.0352754	0.0358867	0.0359199	0.0406262	0.0273081	0.0405238	0.0316503		1.75	0.0219255	0.0260526	0.0236658	0.0165833	0.00997473	0.0233576	0.0145568		1.75	0.0591221	0.0527184	0.0432959	0.0194188	0.0374107		1.75
2	0.0157182	0.0243095	0.0106125	0.0379185	0.0195625	0.0324656	0.0195921		2	0.0516142	0.0749961	0.0591083	0.0918166	0.0793216	0.0739464		2	0.05063	0.0593159	0.0574037	0.0411621	0.0536276		2	0.0365963	0.0370168	0.036917	0.0416174	0.0281388	0.0412242	0.0320259		2	0.0231485	0.0270859	0.0246786	0.0175944	0.0108838	0.0239108	0.0148058		2	0.0604101	0.0535478	0.0439064	0.0196771	0.0374891		2
2.25	0.0170672	0.0255082	0.0118175	0.0388064	0.0204514	0.0331369	0.0199771		2.25	0.0523578	0.0758644	0.0597843	0.092424	0.0798106	0.0742793		2.25	0.0523092	0.0606282	0.058669	0.042059	0.0540175		2.25	0.0378549	0.0380999	0.0380331	0.0426108	0.0290037	0.0418589	0.0323529		2.25	0.024315	0.0282269	0.0257834	0.0184608	0.0117224	0.0244348	0.0150696		2.25	0.0616683	0.0542483	0.0442924	0.0198292	0.037646		2.25
2.5	0.0184204	0.0267102	0.0130113	0.0396807	0.0212678	0.0337635	0.0202883		2.5	0.0531503	0.076701	0.0604452	0.0930148	0.0803	0.0746292		2.5	0.0540994	0.0618	0.0599558	0.0428898	0.0543723		2.5	0.039167	0.0392357	0.0390351	0.0434713	0.0298213	0.0428964	0.0325655		2.5	0.0256198	0.0292655	0.026861	0.0195351	0.0125191	0.0249294	0.0153042		2.5	0.0627785	0.0550643	0.044727	0.0200422	0.0376931		2.5
2.75	0.0198094	0.0278552	0.0141645	0.0405876	0.022056	0.0343143	0.0206442		2.75	0.0539443	0.0774386	0.061091	0.0935368	0.0807731	0.0749127		2.75	0.0557571	0.0629387	0.0611933	0.0437053	0.0547451		2.75	0.0404498	0.0403411	0.0401567	0.0444182	0.0305585	0.0436847	0.0327619		2.75	0.0267176	0.0303065	0.0279714	0.0206712	0.0132447	0.0253645	0.0154802		2.75	0.0638579	0.0558818	0.0451783	0.0201792	0.0378344		2.75
3	0.0211077	0.0290637	0.0153355	0.0415118	0.0228904	0.0348965	0.0208965		3	0.05466	0.0782446	0.0617863	0.0941291	0.0811452	0.0752965		3	0.0574388	0.0644073	0.0623987	0.0444712	0.0550116		3	0.0416359	0.0414324	0.0411803	0.0453332	0.0312969	0.0442221	0.0329092		3	0.0279693	0.0313954	0.029582	0.021914	0.0140296	0.0258151	0.015671		3	0.06516	0.0567336	0.045517	0.0203619	0.0379286		3
3.25	0.0224736	0.0302149	0.0165096	0.0423298	0.0236517	0.0354642	0.0210896		3.25	0.0553929	0.0790858	0.0623693	0.0946176	0.0816192	0.075547		3.25	0.0591798	0.0656986	0.0635364	0.0451872	0.0552782		3.25	0.0428925	0.0423075	0.0421896	0.0462162	0.0320201	0.0446088	0.0331877		3.25	0.0291488	0.0324416	0.0317287	0.0230118	0.0147869	0.0261909	0.0158179		3.25	0.0663301	0.0574557	0.0458398	0.0204837	0.0379914		3.25
3.5	0.0238278	0.0313692	0.017628	0.0431958	0.0243993	0.0359404	0.0212827		3.5	0.056175	0.0797937	0.0629206	0.0952289	0.0821277	0.0757976		3.5	0.0609278	0.0668842	0.064677	0.0458703	0.0555095		3.5	0.0441695	0.0435051	0.0431843	0.047152	0.0326951	0.0449622	0.0334826		3.5	0.0303315	0.0335207	0.0329732	0.0240826	0.0155017	0.0265219	0.0158913		3.5	0.0673503	0.058031	0.0462114	0.0205903	0.0380699		3.5
3.75	0.0251062	0.032557	0.0187344	0.0440635	0.0251483	0.0364478	0.021461		3.75	0.0568945	0.0805027	0.0635214	0.095666	0.082433	0.0760484		3.75	0.0625763	0.0682928	0.0657491	0.046503	0.0557943		3.75	0.0453659	0.0446044	0.0442151	0.0480728	0.0333877	0.0452316	0.0337123		3.75	0.031548	0.0345262	0.0339013	0.0247979	0.0161591	0.0268381	0.0160676		3.75	0.0687312	0.058607	0.0464862	0.0207123	0.0381641		3.75
4	0.0264526	0.0336258	0.0198734	0.0449174	0.0258384	0.0368943	0.02158		4	0.0576472	0.0811791	0.0640578	0.0961562	0.0828235	0.0762156		4	0.0642668	0.0695774	0.0668597	0.0471539	0.0559367		4	0.0465486	0.0456217	0.0452315	0.0489272	0.0340152	0.0456192	0.0339584		4	0.0326915	0.0355646	0.0348009	0.0254397	0.0168176	0.0271847	0.0161558		4	0.0698083	0.0591838	0.0468745	0.020758	0.038117		4
4.25	0.0277388	0.0347586	0.0209708	0.0456797	0.0264545	0.0373104	0.0217287		4.25	0.0583691	0.0818903	0.0646602	0.0967346	0.0832314	0.076383		4.25	0.0659459	0.0708658	0.0679192	0.047737	0.0561327		4.25	0.0477176	0.0466924	0.0462332	0.0497489	0.0345941	0.0458384	0.0341225		4.25	0.0338533	0.0366975	0.0357023	0.0260825	0.0173744	0.0274259	0.0162733		4.25	0.0710255	0.0597284	0.0472146	0.0208189	0.0382113		4.25
4.5	0.0290934	0.0358942	0.0220709	0.0465523	0.027192	0.0377268	0.0219667		4.5	0.0590761	0.0826198	0.065247	0.0971206	0.0835205	0.076634		4.5	0.0676855	0.072084	0.0689813	0.0482694	0.0562931		4.5	0.0489749	0.0477316	0.0472031	0.0505722	0.0352731	0.0461422	0.0343361		4.5	0.0350489	0.0376183	0.0365902	0.026891	0.0179172	0.027773	0.0163763		4.5	0.0721427	0.060257	0.0474738	0.0209714	0.0383056		4.5
4.75	0.0303874	0.0369713	0.0232336	0.0473018	0.0278552	0.038051	0.0221156		4.75	0.0597521	0.0832484	0.0658183	0.0975421	0.0838099	0.0767345		4.75	0.069414	0.0733614	0.0700459	0.0487508	0.0564714		4.75	0.0501675	0.0487904	0.0481923	0.0513971	0.0358701	0.046311	0.0344182		4.75	0.0363094	0.0386487	0.0373112	0.027611	0.0185783	0.0280599	0.0164351		4.75	0.0732629	0.0606209	0.0477332	0.0210629	0.0383056		4.75
5	0.0317016	0.0380819	0.0242946	0.0481464	0.0285195	0.0384837	0.0223389		5	0.0604291	0.0838609	0.0663086	0.0979816	0.0840823	0.076902		5	0.0711314	0.0746052	0.0710408	0.0493189	0.0565962		5	0.0513977	0.0498517	0.0491838	0.0522752	0.0364514	0.0465982	0.034599		5	0.0376508	0.0396045	0.0381101	0.0284976	0.019108	0.0283167	0.0165086		5	0.0744032	0.0611175	0.0479117	0.0210171	0.0383842		5
5.25	0.0330198	0.0392418	0.0253582	0.0489143	0.0291394	0.038793	0.0224283		5.25	0.0611557	0.0845255	0.0668977	0.0983864	0.0844743	0.0770864		5.25	0.0728555	0.0759087	0.0720017	0.049905	0.0567746		5.25	0.0526657	0.0509157	0.0501775	0.0530688	0.0370335	0.0468687	0.0348292		5.25	0.0388105	0.0406552	0.0388644	0.0292052	0.0197414	0.0285133	0.0166263		5.25	0.0755292	0.0615484	0.0481389	0.0211087	0.0384156		5.25
5.5	0.0344073	0.0402962	0.0264996	0.0497778	0.0297147	0.0391334	0.022473		5.5	0.0618187	0.0851569	0.0673892	0.0987915	0.084696	0.0772709		5.5	0.0745317	0.0771412	0.0730374	0.0503537	0.0568817		5.5	0.0538169	0.0519134	0.0511735	0.0538638	0.037633	0.0472069	0.0349443		5.5	0.040051	0.0415378	0.0397279	0.0300498	0.0201692	0.0287855	0.0167734		5.5	0.0766581	0.0620461	0.048415	0.0212002	0.0384942		5.5
5.75	0.0356025	0.0413998	0.0275385	0.0505958	0.0303211	0.0393812	0.0226518		5.75	0.06258	0.0858405	0.0678977	0.0991441	0.0849179	0.0773883		5.75	0.0761412	0.0784147	0.0739662	0.0508374	0.0570423		5.75	0.0550747	0.0529998	0.0521201	0.0546084	0.0381499	0.047427	0.0350101		5.75	0.0411704	0.0425155	0.0405623	0.0308355	0.0206121	0.0290428	0.016847		5.75	0.0777551	0.0625277	0.0486262	0.0212307	0.0385414		5.75
6	0.0368997	0.0425374	0.0286252	0.0513523	0.0309892	0.0397067	0.0227562		6	0.0632777	0.0864396	0.0683903	0.0995675	0.0851227	0.0774889		6	0.0777566	0.0795979	0.074897	0.0512871	0.0571316		6	0.0561631	0.0540369	0.0530516	0.0554062	0.0386841	0.0476302	0.0350924		6	0.0422928	0.0434798	0.0415223	0.0316226	0.0211442	0.0292094	0.0168912		6	0.0788898	0.0629933	0.0489351	0.0213528	0.0385728		6
6.25	0.0381677	0.0435841	0.0296844	0.0521575	0.031643	0.0400013	0.022965		6.25	0.0639115	0.086988	0.0688506	0.0999738	0.0853618	0.0775896		6.25	0.0793966	0.0808787	0.0758115	0.0516853	0.0573996		6.25	0.0573236	0.0550244	0.0540369	0.0561882	0.039219	0.0479352	0.0352569		6.25	0.0434806	0.0444306	0.0425155	0.0323202	0.0215733	0.029376	0.0169648		6.25	0.0799925	0.0633594	0.0491628	0.0213528	0.0386672		6.25
6.5	0.0394064	0.0446177	0.0307461	0.0529166	0.0323284	0.0402186	0.0230993		6.5	0.0644973	0.0875715	0.0693278	0.100292	0.0856695	0.0777407		6.5	0.0811169	0.0820498	0.0767279	0.0521532	0.0575783		6.5	0.0585047	0.0560664	0.0549551	0.0570063	0.0397713	0.0481556	0.0353063		6.5	0.0445461	0.0453992	0.0434175	0.033034	0.0220177	0.0295427	0.0171121		6.5	0.0810452	0.0637759	0.0493093	0.0213986	0.0386987		6.5
6.75	0.040715	0.0457323	0.03178	0.0536612	0.0330453	0.0405291	0.0231739		6.75	0.0650187	0.0881041	0.0698386	0.100681	0.0858576	0.0779086		6.75	0.0827509	0.0831861	0.0775728	0.0526215	0.0576856		6.75	0.0596715	0.0570586	0.0559274	0.0576864	0.0403746	0.0483082	0.0354546		6.75	0.0457245	0.0463543	0.0443682	0.0337033	0.0225219	0.0296943	0.017171		6.75	0.082171	0.064076	0.0495372	0.021536	0.0388088		6.75
7	0.0419444	0.0468183	0.0328469	0.0543913	0.0336411	0.0407466	0.0232933		7	0.065557	0.0887236	0.0703169	0.101	0.0861142	0.0781102		7	0.0843165	0.0844204	0.0785113	0.0530036	0.057775		7	0.0609114	0.058088	0.0568495	0.0584899	0.0407773	0.0485289	0.0355534		7	0.0468429	0.0472643	0.0453367	0.034389	0.0229524	0.0298156	0.0172152		7	0.083229	0.0644764	0.0497653	0.0215818	0.0387931		7
7.25	0.043244	0.0478281	0.0338705	0.0551226	0.0343143	0.041042	0.023353		7.25	0.065998	0.0892922	0.0707628	0.101319	0.0863539	0.0783118		7.25	0.0859627	0.085582	0.0793781	0.0534903	0.0579002		7.25	0.0620497	0.0591199	0.0577039	0.0591899	0.0412811	0.0487156	0.0356028		7.25	0.0478377	0.0482077	0.0462602	0.0350909	0.0233981	0.0300128	0.0172741		7.25	0.0843428	0.0648772	0.049912	0.0215665	0.0387931		7.25
7.5	0.0444637	0.0488243	0.0349272	0.055871	0.0349425	0.0412908	0.0234575		7.5	0.066603	0.0898787	0.0712091	0.101691	0.0865766	0.0785136		7.5	0.0876528	0.0867276	0.0802466	0.0538035	0.0580971		7.5	0.0632437	0.0601542	0.0586649	0.0599962	0.0417519	0.0489194	0.0357511		7.5	0.0489932	0.0491375	0.0472172	0.0357634	0.0237849	0.0301949	0.0173478		7.5	0.085211	0.0652115	0.0501076	0.0216429	0.0389347		7.5
7.75	0.0456702	0.0498228	0.0358942	0.0565728	0.0354488	0.0415399	0.023577		7.75	0.0670451	0.0904142	0.0716724	0.102011	0.0867994	0.0786987		7.75	0.0891984	0.0878379	0.0811354	0.0542214	0.0582224		7.75	0.0642999	0.0611381	0.0595228	0.0607865	0.0421727	0.0491573	0.0358006		7.75	0.0500724	0.0500217	0.0481448	0.0364983	0.0242315	0.0303163	0.017392		7.75	0.0864187	0.0654457	0.0502218	0.0217498	0.0389977		7.75
8	0.0469474	0.0508396	0.0369405	0.0573238	0.0359711	0.0418046	0.0236218		8	0.0675859	0.0909331	0.0720533	0.102277	0.0870737	0.0789679		8	0.0908063	0.0890856	0.0819703	0.0545525	0.0583298		8	0.0654118	0.0621597	0.0605405	0.0614901	0.0426951	0.0493273	0.0358335		8	0.0511862	0.0509078	0.0490744	0.0371116	0.0245891	0.0304682	0.017451		8	0.0875763	0.0657804	0.0504176	0.0218109	0.0389662		8
8.25	0.0482452	0.0518747	0.0379275	0.0579959	0.0365709	0.0419916	0.0236069		8.25	0.0681767	0.0914353	0.0725341	0.102544	0.0873655	0.0792374		8.25	0.0924774	0.0901826	0.0827696	0.0549536	0.0584373		8.25	0.0664202	0.0631836	0.0613493	0.0621773	0.0431505	0.0494974	0.0359654		8.25	0.0523028	0.0517798	0.0499585	0.0378641	0.0250068	0.0305897	0.0174657		8.25	0.0885404	0.0660986	0.0504991	0.0218262	0.0390606		8.25
8.5	0.0494622	0.0529282	0.0389013	0.0586531	0.0370175	0.0422722	0.0237115		8.5	0.0687684	0.0920074	0.0729988	0.102864	0.08752	0.0794059		8.5	0.0940785	0.0913405	0.0836076	0.0553028	0.0585448		8.5	0.0674664	0.0640859	0.0622126	0.0630069	0.0436234	0.0496335	0.0360809		8.5	0.0533742	0.0526696	0.0508603	0.0385256	0.02538	0.0306505	0.0175689		8.5	0.0896858	0.0664171	0.0506461	0.0218262	0.0390606		8.5
8.75	0.0506487	0.0539523	0.0399703	0.0593434	0.0375108	0.042475	0.0237862		8.75	0.0694102	0.0925456	0.0733809	0.103148	0.0877604	0.079507		8.75	0.0956663	0.0925595	0.0844472	0.0557222	0.058724		8.75	0.0684618	0.0650256	0.0630422	0.0636964	0.0439783	0.0498377	0.0360974		8.75	0.0544483	0.0535611	0.0517164	0.0392805	0.0257834	0.0307873	0.0175689		8.75	0.0906546	0.0667526	0.0507604	0.021872	0.0391394		8.75
9	0.0519236	0.0549306	0.040902	0.0600026	0.0379893	0.042709	0.023831		9	0.0700529	0.093067	0.0738132	0.103362	0.0878635	0.0796587		9	0.0972984	0.0936654	0.0851949	0.0560544	0.0588316		9	0.069513	0.0660919	0.064015	0.0644225	0.044469	0.050008	0.0362128		9	0.0554929	0.0544704	0.0527014	0.0400059	0.0260974	0.0308785	0.0175984		9	0.0917335	0.066954	0.0508584	0.0219331	0.0392181		9
9.25	0.0531168	0.0559755	0.0418981	0.060695	0.0384373	0.0428339	0.0238609		9.25	0.0706471	0.093589	0.0742793	0.103647	0.0880526	0.0797768		9.25	0.0988209	0.094813	0.0860189	0.056457	0.0589571		9.25	0.0706025	0.0670895	0.0648836	0.0651144	0.0448755	0.0501614	0.0362788		9.25	0.0566206	0.0553176	0.0534336	0.0406242	0.0264866	0.0310001	0.0176426		9.25	0.0927249	0.0672227	0.0510054	0.0219943	0.0392496		9.25
9.5	0.0543818	0.0569906	0.0428652	0.0613079	0.0388394	0.0431151	0.0239655		9.5	0.0713083	0.0941117	0.0746792	0.103879	0.0882245	0.0799793		9.5	0.100446	0.0959052	0.0868069	0.0567548	0.0591185		9.5	0.0716768	0.0680893	0.0657895	0.0658251	0.0452993	0.0503317	0.0363118		9.5	0.0576866	0.0562146	0.0543107	0.0412589	0.026876	0.0311066	0.0176869		9.5	0.093809	0.067626	0.0511035	0.0220096	0.0392181		9.5
9.75	0.0555819	0.0579919	0.0438501	0.0619539	0.0393502	0.0433495	0.0240104		9.75	0.0719373	0.0945652	0.0751796	0.1042	0.0883966	0.0801311		9.75	0.102057	0.0970392	0.0875775	0.0571054	0.0592082		9.75	0.0728077	0.0690019	0.066626	0.0665191	0.0456556	0.050417	0.0363283		9.75	0.0586742	0.0570491	0.0551416	0.041879	0.0272359	0.0311827	0.0176574		9.75	0.094914	0.0678278	0.0511362	0.0221472	0.0393441		9.75
10	0.0567336	0.0589632	0.0448216	0.0625847	0.0398462	0.0434746	0.0241301		10	0.0726336	0.0950716	0.0755636	0.104378	0.0885342	0.0802831		10	0.103752	0.0982744	0.0883118	0.0574388	0.0593338		10	0.0737975	0.0699523	0.067482	0.0671786	0.0460802	0.0505193	0.0364604		10	0.0597127	0.0579497	0.0560543	0.0424689	0.027596	0.0312892	0.0177016		10	0.0959672	0.0681644	0.0512669	0.0222389	0.0393441		10
10.25	0.0579229	0.0599691	0.0458267	0.0632975	0.0402496	0.0437249	0.0241749		10.25	0.0732313	0.0955086	0.0760149	0.104593	0.0887236	0.0803844		10.25	0.105474	0.0993752	0.0890662	0.0577372	0.0594236		10.25	0.0748617	0.0708688	0.0683217	0.0678748	0.0464542	0.0506898	0.0364934		10.25	0.06077	0.0587553	0.0569206	0.0431218	0.0278963	0.0313957	0.0177606		10.25	0.0969501	0.0683496	0.0514632	0.0222695	0.0393914		10.25
10.5	0.0591155	0.0610099	0.046708	0.0639303	0.0406844	0.0438814	0.0242348		10.5	0.0739464	0.0959636	0.0763662	0.104825	0.088913	0.0805027		10.5	0.107025	0.100459	0.0898408	0.0581062	0.0595493		10.5	0.075838	0.0718594	0.0691631	0.068608	0.0468625	0.0508092	0.036576		10.5	0.0618136	0.059611	0.0577726	0.0437446	0.0281969	0.0315023	0.0177901		10.5	0.0978805	0.0686529	0.0515614	0.0222848	0.0395017		10.5
10.75	0.060346	0.061988	0.0476543	0.0645802	0.0410575	0.0440693	0.0243095		10.75	0.0745292	0.0964541	0.0768183	0.105003	0.0889991	0.0806548		10.75	0.108622	0.101566	0.0906169	0.0583875	0.059693		10.75	0.0769072	0.0728522	0.0700241	0.0693065	0.0472202	0.0509287	0.036576		10.75	0.0628434	0.0604521	0.058578	0.0443058	0.0285277	0.0316241	0.0178196		10.75	0.0989226	0.0688552	0.0516432	0.0224225	-0.00323994		10.75
11	0.0615453	0.0629682	0.0486186	0.0652311	0.0413998	0.0441789	0.0243095		11	0.0751963	0.0968925	0.077187	0.105218	0.0891542	0.08079		11	0.110105	0.102715	0.0913563	0.058757	0.0598367		11	0.0779973	0.0737568	0.0708328	0.0699164	0.0476463	0.0510994	0.036642		11	0.0637935	0.0613435	0.0594009	0.0449615	0.0288437	0.0316546	0.0178196		11	0.0999306	0.0691251	0.0517087	0.0224531	0.0395963		11
11.25	0.062713	0.0639179	0.049569	0.0658504	0.0419292	0.0443512	0.0244143		11.25	0.075831	0.0973489	0.0775896	0.105379	0.0892749	0.0808745		11.25	0.111693	0.103827	0.09204	0.0590388	0.0599266		11.25	0.0789624	0.0746269	0.071589	0.070617	0.0479533	0.0512531	0.0367741		11.25	0.0648116	0.0621555	0.0601607	0.0456182	0.0292052	0.031746	0.0179377		11.25	0.100996	0.0693782	0.0517578	0.0224072	0.0396278		11.25
11.5	0.0638488	0.0648203	0.0504104	0.0664869	0.0422254	0.0445236	0.0245191		11.5	0.0765001	0.0977882	0.0779422	0.105451	0.0894646	0.0809253		11.5	0.113227	0.104882	0.0927248	0.059356	0.0599985		11.5	0.0800759	0.0755534	0.072509	0.0712648	0.0483802	0.0513214	0.0368237		11.5	0.065832	0.062969	0.0610191	0.0461662	0.0294463	0.0318069	0.0179819		11.5	0.102046	0.0696991	0.0518887	0.022499	0.0396436		11.5
11.75	0.0650402	0.0657741	0.0513807	0.067108	0.0426622	0.0447118	0.024579		11.75	0.0771199	0.0982104	0.0783287	0.105629	0.0895336	0.0809253		11.75	0.114767	0.10598	0.0934106	0.0596911	0.0601244		11.75	0.0812289	0.0764454	0.0733043	0.0718955	0.0487049	0.0514239	0.0368733		11.75	0.0668217	0.0638167	0.0618305	0.0468247	0.0298083	0.0319136	0.018041		11.75	0.102913	0.0698681	0.0519543	0.0224531	0.0398485		11.75
12	0.0661822	0.0666804	0.0521618	0.0677463	0.0430058	0.0448843	0.0246089		12	0.0777911	0.0985977	0.078766	0.105809	0.0896716	0.0810098		12	0.116292	0.10708	0.0941357	0.060097	0.0601963		12	0.0822932	0.0773574	0.0741554	0.0725632	0.0490298	0.0515607	0.0369724		12	0.0677641	0.0646006	0.0626109	0.0473743	0.03008	0.0319593	0.0180557		12	0.103912	0.0700541	0.0520853	0.0225296	0.0398485		12
12.25	0.0673271	0.0676217	0.0530881	0.068402	0.0433808	0.0450255	0.0246538		12.25	0.0784968	0.0989854	0.0791195	0.105988	0.0898615	0.0809929		12.25	0.117862	0.108224	0.0947856	0.0604327	0.0603402		12.25	0.0834889	0.0782348	0.0748992	0.0731957	0.0493721	0.0516632	0.0370551		12.25	0.0687749	0.0654514	0.0633926	0.0480189	0.030382	0.0320202	0.0181148		12.25	0.104857	0.0702063	0.0520689	0.0225449	0.0399274		12.25
12.5	0.0684751	0.0685816	0.0539202	0.0690916	0.0438031	0.0451197	0.0247437		12.5	0.079069	0.0994969	0.0795407	0.106149	0.0899305	0.0810606		12.5	0.119337	0.10931	0.0954747	0.0608924	0.0604482		12.5	0.0846141	0.0792057	0.0756989	0.0738292	0.0497146	0.0517829	0.0370716		12.5	0.0697381	0.0662711	0.0641758	0.0487117	0.0306692	0.0320812	0.0181443		12.5	0.10573	0.0704939	0.0521672	0.0226061	0.0400221		12.5
12.75	0.0696438	0.069527	0.0548021	0.0696999	0.0441946	0.0452924	0.0247886		12.75	0.0797093	0.0998678	0.0799624	0.10631	0.0900514	0.0810606		12.75	0.120837	0.110318	0.0961649	0.0611933	0.0605742		12.75	0.0857422	0.0801052	0.0765183	0.0744818	0.0500403	0.0519711	0.0371874		12.75	0.0707869	0.0670759	0.0649277	0.049311	0.0310321	0.0321422	0.0181738		12.75	0.106736	0.0707817	0.0521344	0.0226061	0.0400221		12.75
13	0.0707979	0.0704746	0.0556215	0.0703091	0.044555	0.0454652	0.0248635		13	0.0803676	0.100257	0.0803507	0.106436	0.0901205	0.0811452		13	0.122383	0.111511	0.0969331	0.0615297	0.0606102		13	0.0868547	0.081025	0.0773026	0.0750082	0.0504692	0.0520566	0.0372039		13	0.0717713	0.0678493	0.0657464	0.0499743	0.0312591	0.032249	0.0181886		13	0.107668	0.0708834	0.0522655	0.022652	0.0400852		13
13.25	0.0719373	0.0713741	0.0564908	0.0709852	0.0449785	0.0455595	0.0248935		13.25	0.0809422	0.100717	0.0806717	0.106615	0.0901723	0.0811621		13.25	0.123874	0.112625	0.0976064	0.0619552	0.0607722		13.25	0.087877	0.0819099	0.0781617	0.0756989	0.0507439	0.0521251	0.0373031		13.25	0.0727412	0.0686736	0.0665666	0.0506545	0.0315469	0.0322642	0.0183067		13.25	0.108547	0.0711037	0.0523802	0.0226673	0.0401641		13.25
13.5	0.0731333	0.0722588	0.0573457	0.0715301	0.0453395	0.0457481	0.0250134		13.5	0.0815684	0.101106	0.0809929	0.106723	0.0903278	0.0811791		13.5	0.12537	0.113723	0.0983192	0.06231	0.0608803		13.5	0.0889203	0.0827965	0.0788757	0.076245	0.0510704	0.0522277	0.0373527		13.5	0.0737301	0.0693341	0.0672568	0.0511772	0.0318348	0.0323405	0.0183806		13.5	0.109409	0.0712732	0.0523639	0.022652	0.0401799		13.5
13.75	0.0742609	0.0731955	0.0582022	0.0721419	0.0457009	0.0458896	0.0251633		13.75	0.0822125	0.101407	0.0812806	0.106902	0.0904315	0.0812467		13.75	0.12687	0.114782	0.0990333	0.0626651	0.0609524		13.75	0.0899849	0.083685	0.0797195	0.0767735	0.0514315	0.0523476	0.0374354		13.75	0.0747044	0.0700949	0.0679976	0.0516846	0.0320016	0.0324167	0.0184101		13.75	0.110442	0.0714937	0.0524458	0.0226214	0.0402746		13.75
14	0.0754274	0.0741343	0.0590767	0.0727545	0.0460783	0.0459997	0.0251183		14	0.0827896	0.101815	0.0816362	0.107064	0.0905353	0.0812636		14	0.128479	0.115844	0.0997872	0.0630027	0.0610785		14	0.0911083	0.0845567	0.0804913	0.077467	0.051724	0.0524503	0.0375182		14	0.0756472	0.0708903	0.0687726	0.0522245	0.0322139	0.0324473	0.0184101		14	0.111288	0.0717142	0.052495	0.0227133	0.0403536		14
14.25	0.076579	0.0750246	0.0597742	0.0733349	0.0463616	0.0461884	0.0252382		14.25	0.0834185	0.102206	0.082009	0.107226	0.0906563	0.0813483		14.25	0.129929	0.116949	0.100562	0.0633406	0.0611866		14.25	0.0921595	0.0854116	0.0813566	0.0780153	0.052034	0.0525531	0.0375347		14.25	0.0766596	0.0716372	0.0695655	0.0527968	0.0324567	0.0325083	0.0185579		14.25	0.11225	0.0718501	0.0525114	0.0227592	0.0404167		14.25
14.5	0.0777155	0.0759674	0.0605705	0.0739658	0.0467553	0.0463144	0.0253132		14.5	0.0840823	0.102597	0.0823821	0.107423	0.0907428	0.0814499		14.5	0.131404	0.118037	0.10126	0.0637322	0.0612407		14.5	0.0932132	0.0863614	0.0821129	0.0785643	0.0523442	0.0526559	0.0376009		14.5	0.0776575	0.0723689	0.0702605	0.0531787	0.0327149	0.0325541	0.0185727		14.5	0.113251	0.0720878	0.0526098	0.0228052	0.0404167		14.5
14.75	0.0788732	0.0768446	0.0613846	0.0745644	0.0471021	0.0464718	0.0253132		14.75	0.0846619	0.102953	0.0827046	0.107603	0.0909158	0.0814837		14.75	0.132884	0.119045	0.101999	0.0641419	0.061403		14.75	0.094345	0.0871264	0.082852	0.0791507	0.0526891	0.0527587	0.0377334		14.75	0.0786746	0.0731684	0.0710064	0.0536726	0.0329732	0.0325999	0.0186023		14.75	0.114142	0.0722747	0.0526918	0.0228511	0.0404957		14.75
15	0.0800158	0.0777744	0.0621675	0.0751472	0.0474491	0.046582	0.0253732		15	0.0852593	0.103308	0.0830954	0.107801	0.0910023	0.0815853		15	0.13439	0.120076	0.102758	0.0645521	0.0615473		15	0.095423	0.0881174	0.083722	0.0797195	0.053017	0.0528616	0.0377168		15	0.07949	0.0739026	0.0717203	0.054183	0.0331556	0.0326762	0.0187205		15	0.115015	0.0724617	0.0527246	0.022897	0.0404799		15
15.25	0.0811068	0.0786552	0.0629845	0.0757474	0.0477965	0.0467553	0.0254632		15.25	0.0858576	0.103647	0.0833674	0.107945	0.0910543	0.081687		15.25	0.135901	0.121213	0.10346	0.0648912	0.0616736		15.25	0.0965416	0.0889418	0.0844453	0.0802339	0.0532761	0.0529645	0.037899		15.25	0.0804433	0.0746213	0.0725353	0.0546461	0.033399	0.0327831	0.0188092		15.25	0.115965	0.0725978	0.0527574	0.0230349	0.0406221		15.25
15.5	0.0821641	0.0795719	0.063754	0.0762649	0.0481599	0.0468183	0.0255082		15.5	0.0864053	0.103932	0.0836566	0.108107	0.0912447	0.081687		15.5	0.137417	0.122228	0.104221	0.0651591	0.0618		15.5	0.0977773	0.0897866	0.0852814	0.0808593	0.0535871	0.0530331	0.0379321		15.5	0.0813987	0.075358	0.0732351	0.0551576	0.0335511	0.0327983	0.0188388		15.5	0.116976	0.0728529	0.0527903	0.0230962	0.0406221		15.5
15.75	0.0832788	0.0804905	0.0645412	0.0768165	0.0485078	0.0469444	0.0256433		15.75	0.0870223	0.104307	0.0840312	0.108197	0.0913313	0.0817547		15.75	0.138918	0.123329	0.104925	0.0654629	0.0619083		15.75	0.0988638	0.090633	0.08597	0.0814119	0.0538638	0.0531874	0.0380315		15.75	0.0824075	0.0760455	0.0740195	0.0557498	0.0337795	0.03289	0.0189127		15.75	0.117816	0.0729721	0.0528559	0.0231728	0.0407169		15.75
16	0.0843964	0.0814111	0.0652641	0.0773688	0.048856	0.0470548	0.0256133		16	0.0876058	0.104646	0.084372	0.108377	0.0913833	0.0818056		16	0.140445	0.124287	0.105592	0.0658027	0.0620347		16	0.0999148	0.0915942	0.0867717	0.0819099	0.0542273	0.0532904	0.0381309		16	0.0832985	0.0769359	0.0747049	0.0561985	0.0339622	0.0329053	0.0188832		16	0.118735	0.0731594	0.0529872	0.0233108	0.0406537		16
16.25	0.0855905	0.0822994	0.0660046	0.0778715	0.0491727	0.0471967	0.0256133		16.25	0.0882761	0.105021	0.0846619	0.108467	0.0915219	0.0818903		16.25	0.14185	0.125414	0.106239	0.0661249	0.0620527		16.25	0.100988	0.0923118	0.0875001	0.0825192	0.0545217	0.0533591	0.0381475		16.25	0.0841915	0.0776597	0.0754753	0.056744	0.0342213	0.0329969	0.0188684		16.25	0.119617	0.0732616	0.0530857	0.0232801	0.0406537		16.25
16.5	0.0866587	0.083258	0.0667959	0.0784251	0.049569	0.0472914	0.0256883		16.5	0.0888441	0.105361	0.084952	0.108575	0.0915566	0.0818903		16.5	0.143366	0.12646	0.107006	0.0664294	0.0621612		16.5	0.102044	0.0931632	0.0883233	0.0831295	0.054799	0.0534792	0.0382303		16.5	0.0851551	0.078469	0.076163	0.057242	0.0344042	0.0330886	0.0188092		16.5	0.120501	0.0733638	0.0531185	0.0233568	0.0408117		16.5
16.75	0.0877481	0.0840986	0.0675721	0.0789627	0.0498705	0.0474176	0.0257484		16.75	0.0894818	0.105665	0.0852764	0.108683	0.0916952	0.0820429		16.75	0.144759	0.127488	0.107636	0.0666983	0.0622334		16.75	0.103045	0.0940162	0.0890731	0.083722	0.0551459	0.053565	0.0382635		16.75	0.0860863	0.0791953	0.0768518	0.0577405	0.0346482	0.0331497	0.0189867		16.75	0.121522	0.0735512	0.0531185	0.0233568	0.0408275		16.75
17	0.0888772	0.0849408	0.0683166	0.0795346	0.0502197	0.0475438	0.0258084		17	0.0900514	0.105952	0.085584	0.108774	0.0917819	0.0821277		17	0.146199	0.128581	0.108365	0.0670032	0.0623057		17	0.104086	0.0948139	0.0898241	0.0843154	0.0554236	0.0537024	0.0382635		17	0.0869504	0.079889	0.0775081	0.0581751	0.0348466	0.0331803	0.0190163		17	0.12239	0.0737047	0.0531678	0.0233568	0.0409857		17
17.25	0.0899722	0.0857674	0.069079	0.0801409	0.0505693	0.0475438	0.0258384		17.25	0.0906736	0.10631	0.0858918	0.108954	0.0919207	0.0822464		17.25	0.147622	0.12953	0.109057	0.0672903	0.0624322		17.25	0.105073	0.0957083	0.0905765	0.0848353	0.0557536	0.0538055	0.0383795		17.25	0.0878855	0.0807195	0.0782497	0.0587231	0.0350299	0.033272	0.0190459		17.25	0.123261	0.0737729	0.0531514	0.0234181	0.0410489		17.25
17.5	0.0910513	0.0865611	0.0698427	0.0806468	0.0509032	0.0477491	0.0259135		17.5	0.0912447	0.106633	0.0862341	0.109044	0.091938	0.0824161		17.5	0.149028	0.130607	0.109729	0.0676136	0.0625226		17.5	0.1061	0.0964327	0.0912924	0.0853558	0.0560838	0.0539258	0.038479		17.5	0.0887532	0.0815345	0.078908	0.0592879	0.0353354	0.0333637	0.0190607		17.5	0.124075	0.0739264	0.0532171	0.0234948	0.0410647		17.5
17.75	0.0921517	0.0874254	0.0706577	0.0814237	0.0512533	0.0478597	0.0259586		17.75	0.0918166	0.10692	0.0865252	0.109189	0.0920595	0.082484		17.75	0.150505	0.131687	0.110442	0.0678653	0.0625769		17.75	0.107091	0.097254	0.0920473	0.0859328	0.0563099	0.0540633	0.0385122		17.75	0.0896574	0.0823171	0.0795336	0.0598858	0.0354576	0.0332873	0.0191346		17.75	0.124949	0.0741482	0.0532992	0.0235562	0.0411122		17.75
18	0.093255	0.0882741	0.0714075	0.0817788	0.05154	0.047986	0.0260787		18	0.0924066	0.107298	0.0868337	0.109279	0.0920768	0.0825179		18	0.152029	0.132706	0.111097	0.068063	0.0627216		18	0.108084	0.0980959	0.0928982	0.0864732	0.0565883	0.0541321	0.0386284		18	0.0905112	0.0830328	0.0802617	0.0603711	0.0357329	0.033379	0.0191642		18	0.125824	0.0742848	0.0533321	0.0236175	0.0411755		18
18.25	0.094361	0.0891765	0.0721586	0.0823374	0.0518906	0.0480334	0.0260637		18.25	0.0929105	0.107603	0.0870566	0.109459	0.0921809	0.0826877		18.25	0.153406	0.133813	0.111833	0.0683509	0.062794		18.25	0.109099	0.0989395	0.093618	0.0870144	0.056867	0.0542524	0.0386781		18.25	0.0913666	0.0837668	0.080991	0.0608895	0.0358552	0.0334096	0.0192086		18.25	0.126662	0.0743873	0.0533813	0.0237096	0.0412862		18.25
18.5	0.0954134	0.0900286	0.0729277	0.0828459	0.0521937	0.0481441	0.0261389		18.5	0.0935542	0.107873	0.0873483	0.109477	0.0922156	0.0827896		18.5	0.15481	0.134794	0.11245	0.0686389	0.0629387		18.5	0.110057	0.099804	0.0943769	0.0875562	0.0571806	0.0542696	0.0386781		18.5	0.0922938	0.0845705	0.0815006	0.0613922	0.0360695	0.0334708	0.0192234		18.5	0.127541	0.0744556	0.0534471	0.023817	0.0413495		18.5
18.75	0.0964873	0.0908476	0.0737485	0.083372	0.0525768	0.0482705	0.0261539		18.75	0.0940769	0.108161	0.0874856	0.109622	0.092233	0.0828745		18.75	0.156328	0.13582	0.113128	0.0688911	0.0630473		18.75	0.111057	0.10067	0.0951372	0.0880987	0.0574422	0.0544245	0.0388109		18.75	0.0931878	0.0853757	0.0821809	0.0618793	0.0362379	0.0335166	0.0193122		18.75	0.128402	0.0746264	0.05348	0.0237249	0.0414128		18.75
19	0.0975638	0.0917729	0.0744701	0.0839157	0.0528962	0.048318	0.026199		19	0.0947223	0.108449	0.0877089	0.109694	0.0922851	0.0828915		19	0.157652	0.13687	0.113826	0.0691255	0.0631741		19	0.11202	0.101442	0.0958226	0.0886418	0.0577039	0.0545449	0.0388939		19	0.0940662	0.0861652	0.0827941	0.0623831	0.036483	0.0335778	0.0192826		19	0.129304	0.0746264	0.0535293	0.0237096	0.0414287		19
19.25	0.0986809	0.0926651	0.0753442	0.084409	0.053248	0.0484762	0.0262441		19.25	0.0952638	0.108701	0.0879494	0.109785	0.092424	0.0830104		19.25	0.15918	0.137837	0.114506	0.0694681	0.063319		19.25	0.113084	0.102253	0.0965472	0.0891856	0.0580531	0.0545793	0.0390101		19.25	0.0949286	0.0869389	0.0834423	0.062969	0.0367129	0.0336696	0.0193419		19.25	0.130169	0.0746777	0.0536115	0.0237556	0.0415237		19.25
19.5	0.0997438	0.0935592	0.0761865	0.084954	0.0535519	0.0485711	0.0263643		19.5	0.0957535	0.108882	0.0882245	0.109965	0.092424	0.0830784		19.5	0.160491	0.138935	0.115268	0.0697931	0.0635002		19.5	0.114051	0.103105	0.0973687	0.0897677	0.0582802	0.0547342	0.0390765		19.5	0.0958105	0.0876623	0.0840915	0.0635557	0.0369122	0.0337155	0.019253		19.5	0.131016	0.0748999	0.0537101	0.0237403	0.0415712		19.5
19.75	0.100828	0.09442	0.0768277	0.0854485	0.0538882	0.0486344	0.0263944		19.75	0.0963664	0.109207	0.0884998	0.110128	0.0924761	0.0831974		19.75	0.161895	0.139863	0.11597	0.0701182	0.0636633		19.75	0.115041	0.103861	0.0981151	0.0902942	0.0585774	0.0548376	0.039226		19.75	0.0966941	0.0884214	0.0847074	0.0641268	0.0370809	0.0337155	0.0193122		19.75	0.131923	0.0748999	0.0536936	0.0238477	0.041682		19.75
20	0.101858	0.0953706	0.077639	0.0859948	0.0541606	0.0487293	0.0264696		20	0.0968925	0.109459	0.0887752	0.110237	0.0924761	0.0831804		20	0.163326	0.140902	0.116633	0.0703894	0.0638084		20	0.116052	0.104696	0.0987668	0.090859	0.0588573	0.0548893	0.0393091		20	0.0975087	0.0891646	0.0853585	0.0647314	0.0372344	0.0338533	0.0193566		20	0.132872	0.0750538	0.0536936	0.0238938	0.0417137		20
[truncated: 36 more columns]

## Sheet: MAO A inhibition
ABSORBANCE AT 515 nm
		[Compound 1] (µM)								[Corin] (µM)								[Compound 3] (µM)							[Compound 4] (µM)							[Compound 5] (µM)							[Compound 6] (µM)						[GSK2879552] (µM)
Time (min)	0	2.5	5	10	20		Time (min)	0	1.25	2.5	5	10	20	40		Time (min)	0	1	2	4	8		Time (min)	0	2.5	5	10	20		Time (min)	0	2.5	5	10	20		Time (min)	0	1.25	2.5	5	10		Time (min)	0	10	20		Time (min)
0	-0.0152704	0.0103388	0.0468009	0.0678452	0.0496592		0	0.00588521	-0.285225	0.017978	-0.27865	0.103852	-0.265647	-0.26488		0	0.00855809	0.00609274	0.411992	0.0259011	0.0205289		0	-0.0229615	0.0106829	0.0366167	0.014149	0.037412		0	-0.0229615	0.00510059	0.036506	0.0292029	0.0390173		0	0.0031763	-0.0496818	0.409221	-0.0067839	-0.00489003		0	0.0553854	0.0606667	0.0670583		0
0.25	-0.0115429	0.0139847	0.0506666	0.0710926	0.0512217		0.25	0.0116679	-0.279675	0.0232341	-0.274243	0.107437	-0.261325	-0.261252		0.25	0.0124649	0.00727146	0.413418	0.0275985	0.0211073		0.25	-0.0194555	0.0136258	0.0388929	0.0160936	0.0389255		0.25	-0.0194555	0.0110174	0.0384251	0.0306215	0.0397092		0.25	0.00556238	-0.0477817	0.410812	-0.00474887	-0.00253078		0.25	0.0620848	0.0661192	0.0727538		0.25
0.5	-0.00735682	0.0178485	0.0544315	0.0741692	0.053483		0.5	0.0171571	-0.273776	0.0282846	-0.269767	0.111514	-0.257125	-0.257708		0.5	0.0168627	0.00934193	0.415037	0.0288526	0.0221749		0.5	-0.0154034	0.0168676	0.041591	0.0180469	0.0402317		0.5	-0.0154034	0.0124241	0.0402866	0.0321905	0.0407326		0.5	0.00873345	-0.0451019	0.41364	-0.00210475	-0.000475627		0.5	0.0684263	0.0718024	0.0783976		0.5
0.75	-0.00280319	0.0217469	0.0584174	0.0773035	0.055705		0.75	0.0231086	-0.268061	0.0333625	-0.2653	0.11592	-0.253049	-0.254384		0.75	0.0214743	0.0117799	0.416928	0.0305772	0.0226331		0.75	-0.011226	0.0203368	0.0444379	0.0199777	0.041591		0.75	-0.011226	0.0153292	0.04282	0.0340254	0.0416922		0.75	0.0121146	-0.0423478	0.416403	0.000412637	0.00152557		0.75	0.0744465	0.0773066	0.0839313		0.75
1	0.00178373	0.0259822	0.0624921	0.0800647	0.0578189		1	0.0291268	-0.262359	0.0383867	-0.260828	0.119744	-0.248951	-0.250842		1	0.0267255	0.0144417	0.419474	0.0321054	0.0231379		1	-0.00672925	0.0237238	0.0472871	0.0218546	0.0427078		1	-0.00672925	0.0180499	0.0450509	0.0357375	0.0425875		1	0.0158363	-0.0389965	0.419268	0.0032163	0.00348807		1	0.080405	0.0826424	0.0893683		1
1.25	0.00655625	0.0302593	0.0666054	0.0832239	0.0597886		1.25	0.0349716	-0.25668	0.0434696	-0.2564	0.123543	-0.245086	-0.247633		1.25	0.0314907	0.0176937	0.421997	0.0338744	0.0238883		1.25	-0.00227448	0.0274071	0.0499209	0.0237868	0.0438934		1.25	-0.00227448	0.0208667	0.0475283	0.0374399	0.0435512		1.25	0.0197645	-0.0356922	0.42232	0.00582912	0.00544341		1.25	0.0862425	0.0882307	0.0948742		1.25
1.5	0.0114432	0.0346437	0.0705819	0.0864975	0.0617327		1.5	0.0407655	-0.250909	0.0487292	-0.252001	0.127335	-0.241288	-0.244764		1.5	0.036277	0.0212749	0.424998	0.035619	0.0247169		1.5	0.00233138	0.0309619	0.05284	0.0257434	0.0450823		1.5	0.00233138	0.023829	0.0500874	0.0391655	0.0446004		1.5	0.0236485	-0.0324803	0.425477	0.00839306	0.00734306		1.5	0.0919716	0.0934582	0.100336		1.5
1.75	0.0163237	0.0390892	0.0748796	0.0894282	0.063651		1.75	0.0466707	-0.245306	0.0537671	-0.247751	0.131201	-0.237568	-0.242047		1.75	0.0409079	0.025224	0.427708	0.0374497	0.0255471		1.75	0.00706235	0.0348528	0.0557281	0.0277089	0.0462911		1.75	0.00706235	0.0271158	0.0526447	0.0407657	0.0453013		1.75	0.027616	-0.0290517	0.428573	0.0108909	0.00915384		1.75	0.0976631	0.0985585	0.105809		1.75
2	0.021291	0.0433492	0.078951	0.0924158	0.0656473		2	0.0525231	-0.239715	0.0587448	-0.243484	0.134838	-0.234251	-0.239646		2	0.0457672	0.0294112	0.430671	0.0392882	0.0263017		2	0.0117841	0.0386485	0.058516	0.0295716	0.0473868		2	0.0117841	0.0307184	0.0554394	0.0423718	0.0461874		2	0.0316364	-0.0255808	0.431519	0.0132886	0.0108746		2	0.103295	0.103855	0.111234		2
2.25	0.0262205	0.0477015	0.0830608	0.0954615	0.0675306		2.25	0.0582683	-0.234068	0.0639009	-0.239244	0.138485	-0.230479	-0.237034		2.25	0.0505667	0.0337332	0.43389	0.0411824	0.0269959		2.25	0.0165114	0.0426749	0.0617858	0.0314424	0.0484187		2.25	0.0165114	0.0337489	0.0580285	0.0440172	0.0468908		2.25	0.0356122	-0.0221122	0.434615	0.0157819	0.0126185		2.25	0.108903	0.109021	0.116648		2.25
2.5	0.0311262	0.0520978	0.0871917	0.0983597	0.0694396		2.5	0.063987	-0.228602	0.0689794	-0.23516	0.141936	-0.227115	-0.234736		2.5	0.0554529	0.0378769	0.437331	0.0430047	0.0275985		2.5	0.0212124	0.0465067	0.0647168	0.0333534	0.0493695		2.5	0.0212124	0.0369481	0.0608062	0.0456856	0.0477297		2.5	0.0396247	-0.0185244	0.43756	0.0182896	0.0143695		2.5	0.114387	0.114229	0.122151		2.5
2.75	0.0361042	0.0566073	0.0913623	0.101372	0.0711455		2.75	0.0698694	-0.223049	0.0739592	-0.231012	0.145435	-0.223867	-0.232695		2.75	0.0602269	0.0424124	0.44072	0.044883	0.0282019		2.75	0.0259649	0.0502555	0.067633	0.0352244	0.0503558		2.75	0.0259649	0.0400556	0.0632013	0.0471423	0.0487554		2.75	0.0436745	-0.0151212	0.440393	0.0206455	0.0159794		2.75	0.120022	0.119481	0.1275		2.75
3	0.0411235	0.061078	0.0954801	0.104044	0.0728581		3	0.0755847	-0.217586	0.0788185	-0.226956	0.14911	-0.220684	-0.230627		3	0.0651388	0.0470442	0.444056	0.0466725	0.0287906		3	0.0307059	0.0540537	0.0705863	0.0371035	0.0513109		3	0.0307059	0.0434847	0.0659423	0.0488901	0.0492102		3	0.0477457	-0.0114905	0.443377	0.023031	0.0176118		3	0.125527	0.124696	0.132895		3
3.25	0.0461849	0.0656125	0.0995808	0.107077	0.0745775		3.25	0.0813942	-0.212144	0.0837688	-0.222853	0.152309	-0.217658	-0.228611		3.25	0.0698494	0.051628	0.447376	0.0484532	0.0293336		3.25	0.0354993	0.058107	0.0734717	0.0390233	0.0522176		3.25	0.0354993	0.0469243	0.0687889	0.0505435	0.0499186		3.25	0.0518553	-0.0079692	0.446115	0.0254296	0.0192338		3.25	0.131	0.129892	0.138295		3.25
3.5	0.0511544	0.0700543	0.103531	0.11015	0.0760899		3.5	0.0871551	-0.20668	0.0887214	-0.218747	0.155319	-0.214683	-0.226709		3.5	0.0745944	0.0563596	0.45068	0.0502249	0.0298306		3.5	0.0402807	0.0620092	0.0764118	0.0409681	0.0530084		3.5	0.0402807	0.0502563	0.07153	0.0522203	0.050645		3.5	0.0559525	-0.00443489	0.448961	0.0275879	0.0208286		3.5	0.136543	0.135068	0.143636		3.5
3.75	0.0561644	0.0744355	0.107594	0.112993	0.0776611		3.75	0.0927724	-0.201277	0.093436	-0.214792	0.158756	-0.211752	-0.22494		3.75	0.0793215	0.06106	0.454258	0.0520694	0.0303904		3.75	0.0449666	0.0659295	0.0794973	0.0428065	0.0539693		3.75	0.0449666	0.0537161	0.0743958	0.0537672	0.0512202		3.75	0.0600714	-0.000998257	0.451645	0.029961	0.0222622		3.75	0.141989	0.140201	0.149044		3.75
4	0.0610263	0.0788433	0.111618	0.115347	0.0791663		4	0.0985754	-0.195967	0.0984074	-0.210773	0.161855	-0.208745	-0.223165		4	0.0840653	0.0658624	0.457741	0.0540202	0.0308263		4	0.0496702	0.070008	0.0827311	0.0444379	0.0547633		4	0.0496702	0.0571351	0.076975	0.0552172	0.0517115		4	0.0641595	0.00246582	0.454437	0.0322616	0.0236838		4	0.147526	0.145311	0.154368		4
4.25	0.0659955	0.0833145	0.115562	0.118009	0.0805326		4.25	0.104192	-0.190668	0.103135	-0.206717	0.165084	-0.205931	-0.22148		4.25	0.0888614	0.0704795	0.46142	0.0558644	0.0312159		4.25	0.0543746	0.0737895	0.0855715	0.0461419	0.0555756		4.25	0.0543746	0.0605467	0.0796239	0.0566206	0.0522881		4.25	0.0683041	0.00603819	0.457246	0.0344027	0.0250261		4.25	0.15309	0.150374	0.159692		4.25
4.5	0.0708812	0.087521	0.119483	0.120746	0.0819755		4.5	0.109614	-0.185294	0.107704	-0.202697	0.168337	-0.203107	-0.219842		4.5	0.0933486	0.0754051	0.465215	0.0577495	0.031559		4.5	0.0590792	0.077729	0.0883027	0.0477859	0.0563046		4.5	0.0590792	0.0638457	0.0821799	0.0580113	0.0528486		4.5	0.072435	0.00939692	0.460257	0.0364336	0.02644		4.5	0.158859	0.155497	0.164949		4.5
4.75	0.0758404	0.0919165	0.123401	0.123003	0.0832783		4.75	0.115338	-0.18003	0.112553	-0.198969	0.171946	-0.200397	-0.21818		4.75	0.0979193	0.0801428	0.468829	0.0597927	0.0320742		4.75	0.0638009	0.0815426	0.0911431	0.0494029	0.0570689		4.75	0.0638009	0.0671174	0.0848424	0.0594583	0.0534097		4.75	0.0765695	0.0127819	0.463058	0.0385781	0.0278585		4.75	0.164527	0.160593	0.170271		4.75
5	0.0807668	0.0963756	0.127334	0.125632	0.0846212		5	0.120764	-0.17479	0.117204	-0.195066	0.175118	-0.19782	-0.216629		5	0.102446	0.0848269	0.472603	0.0620296	0.0323242		5	0.0685221	0.0854807	0.0940207	0.050942	0.0578174		5	0.0685221	0.0705023	0.0874847	0.06091	0.0539887		5	0.0805978	0.016144	0.466064	0.0406287	0.0291629		5	0.170248	0.165683	0.175636		5
5.25	0.0856585	0.100805	0.131161	0.128137	0.0858043		5.25	0.12618	-0.169557	0.121748	-0.191224	0.178448	-0.195	-0.215136		5.25	0.107095	0.0896869	0.476324	0.0643623	0.0326369		5.25	0.073207	0.0894732	0.0968429	0.0525203	0.058499		5.25	0.073207	0.074003	0.090143	0.0622451	0.0545854		5.25	0.0846823	0.0190514	0.468017	0.0425666	0.0303861		5.25	0.175932	0.170789	0.180883		5.25
5.5	0.090477	0.105109	0.135104	0.130797	0.0871003		5.5	0.131825	-0.164362	0.126299	-0.18756	0.18081	-0.192429	-0.21372		5.5	0.111682	0.0944216	0.48012	0.0666398	0.0329029		5.5	0.0779073	0.0935028	0.0998149	0.0540537	0.059028		5.5	0.0779073	0.0774064	0.0928551	0.0636366	0.055183		5.5	0.0887869	0.0224125	0.470587	0.0444955	0.0316469		5.5	0.181529	0.175863	0.186124		5.5
5.75	0.0953496	0.109399	0.138959	0.133128	0.0882535		5.75	0.137116	-0.159341	0.130899	-0.183894	0.18382	-0.189929	-0.212473		5.75	0.116393	0.0992085	0.48395	0.0689123	0.0332004		5.75	0.0825869	0.0974021	0.102562	0.0554062	0.0596602		5.75	0.0825869	0.0807459	0.0955841	0.0650326	0.0554223		5.75	0.092837	0.0256988	0.473126	0.0464507	0.03286		5.75	0.187059	0.180975	0.191359		5.75
6	0.100183	0.113614	0.142808	0.135553	0.0893547		6	0.142266	-0.154189	0.135366	-0.180374	0.186691	-0.187319	-0.211011		6	0.121002	0.103938	0.487725	0.0710601	0.033451		6	0.0873175	0.101205	0.105288	0.0567969	0.0602249		6	0.0873175	0.0840018	0.0981418	0.0663629	0.0558156		6	0.0969251	0.0289593	0.475775	0.0483793	0.0340251		6	0.192589	0.186124	0.19661		6
6.25	0.104957	0.117812	0.146481	0.137808	0.0903481		6.25	0.147708	-0.148964	0.139981	-0.176547	0.189328	-0.18509	-0.20982		6.25	0.125524	0.108645	0.491713	0.0732529	0.0337332		6.25	0.0919343	0.104871	0.107956	0.0581921	0.0608417		6.25	0.0919343	0.0872639	0.10062	0.067539	0.0561751		6.25	0.100918	0.032142	0.478345	0.0502987	0.0352277		6.25	0.197998	0.191288	0.201779		6.25
6.5	0.109745	0.121913	0.15008	0.140032	0.0914177		6.5	0.153218	-0.1439	0.144356	-0.173216	0.192236	-0.182792	-0.208736		6.5	0.13029	0.113291	0.495465	0.075267	0.0339685		6.5	0.0965822	0.108702	0.110717	0.0595576	0.0613564		6.5	0.0965822	0.0904024	0.103188	0.0687537	0.0566206		6.5	0.105007	0.0353653	0.480785	0.0522445	0.0363819		6.5	0.203403	0.19649	0.207012		6.5
6.75	0.11449	0.126192	0.153709	0.142185	0.0924714		6.75	0.158371	-0.138376	0.148942	-0.169658	0.195	-0.180423	-0.207723		6.75	0.13497	0.118006	0.499296	0.0773425	0.0342667		6.75	0.10128	0.112528	0.113437	0.0608931	0.0618717		6.75	0.10128	0.0937318	0.105618	0.0699894	0.057015		6.75	0.109075	0.0385261	0.483095	0.0540014	0.0375219		6.75	0.208753	0.201634	0.212134		6.75
7	0.119286	0.130393	0.157412	0.144307	0.0933421		7	0.163715	-0.133864	0.153345	-0.166212	0.197525	-0.178149	-0.206699		7	0.13972	0.122619	0.503207	0.0792364	0.0344551		7	0.105916	0.116525	0.116194	0.062078	0.0623704		7	0.105916	0.0972562	0.108236	0.0712108	0.057427		7	0.113084	0.0417625	0.485708	0.0557654	0.0386128		7	0.214021	0.206718	0.217318		7
7.25	0.123977	0.134716	0.161124	0.146544	0.0944005		7.25	0.168841	-0.128885	0.157579	-0.162709	0.200111	-0.176081	-0.20569		7.25	0.144361	0.127164	0.506781	0.0811735	0.0346279		7.25	0.110524	0.120225	0.11889	0.0633523	0.062818		7.25	0.110524	0.100354	0.110695	0.0723647	0.0577019		7.25	0.11713	0.0448648	0.488142	0.0574461	0.0397065		7.25	0.219277	0.211837	0.222437		7.25
7.5	0.12874	0.138733	0.164629	0.148835	0.095182		7.5	0.173784	-0.123814	0.161876	-0.159434	0.202831	-0.173994	-0.204809		7.5	0.148866	0.131699	0.510431	0.0830666	0.0348323		7.5	0.115066	0.124016	0.121524	0.0645266	0.0633178		7.5	0.115066	0.103494	0.113129	0.0734147	0.0579253		7.5	0.121175	0.0480603	0.490688	0.0592424	0.0408727		7.5	0.224446	0.216917	0.227592		7.5
7.75	0.133392	0.142808	0.168095	0.150566	0.0960582		7.75	0.179166	-0.118808	0.166282	-0.156041	0.205329	-0.171896	-0.203899		7.75	0.153481	0.136182	0.514255	0.0848975	0.0350052		7.75	0.119616	0.12778	0.124135	0.065704	0.0637318		7.75	0.119616	0.106656	0.115458	0.074485	0.0583382		7.75	0.125196	0.0511723	0.493101	0.0608272	0.0419022		7.75	0.22965	0.221955	0.232678		7.75
8	0.138116	0.146859	0.171612	0.152772	0.0969362		8	0.184297	-0.114042	0.170556	-0.152821	0.207698	-0.169879	-0.20307		8	0.158061	0.140512	0.517825	0.0867361	0.0352254		8	0.124155	0.131517	0.126741	0.0669021	0.0641636		8	0.124155	0.1099	0.117899	0.0755044	0.0586997		8	0.129194	0.054253	0.495477	0.0625459	0.0428992		8	0.234866	0.22695	0.237773		8
8.25	0.142746	0.151096	0.17509	0.154584	0.0977223		8.25	0.189581	-0.108921	0.174807	-0.149512	0.210105	-0.167994	-0.202193		8.25	0.162648	0.144865	0.521474	0.0886536	0.0353985		8.25	0.128661	0.135123	0.129403	0.0680163	0.064613		8.25	0.128661	0.113187	0.120393	0.0766158	0.0589582		8.25	0.133188	0.057428	0.497767	0.0642715	0.0439861		8.25	0.239933	0.231926	0.242742		8.25
8.5	0.147362	0.155203	0.178642	0.156295	0.098491		8.5	0.194558	-0.104524	0.178829	-0.146561	0.21267	-0.166091	-0.201389		8.5	0.167111	0.149262	0.525153	0.090544	0.035556		8.5	0.133215	0.138985	0.1319	0.0691508	0.0650803		8.5	0.133215	0.11646	0.122703	0.0776402	0.0591995		8.5	0.137116	0.0604806	0.499968	0.0660409	0.0449703		8.5	0.245114	0.236854	0.247795		8.5
8.75	0.15205	0.159221	0.182086	0.158272	0.0992047		8.75	0.199616	-0.0998451	0.183139	-0.143408	0.215031	-0.16426	-0.200519		8.75	0.171513	0.1536	0.528815	0.0924605	0.0357607		8.75	0.137755	0.142633	0.134513	0.0701657	0.0654267		8.75	0.137755	0.119382	0.124904	0.0786669	0.0594583		8.75	0.141121	0.0635731	0.502231	0.0677063	0.0459391		8.75	0.250168	0.241786	0.252799		8.75
9	0.156639	0.163189	0.185466	0.160258	0.0999008		9	0.20459	-0.0949721	0.187263	-0.140264	0.217429	-0.162617	-0.199862		9	0.175982	0.158066	0.532755	0.0943675	0.0359656		9	0.14224	0.146396	0.137039	0.0712356	0.065704		9	0.14224	0.122383	0.127217	0.0795877	0.0597862		9	0.145121	0.0667247	0.504608	0.0693222	0.0469277		9	0.255254	0.24656	0.257751		9
9.25	0.161124	0.167061	0.188711	0.162209	0.100598		9.25	0.20955	-0.0901766	0.191519	-0.137119	0.219668	-0.160926	-0.199035		9.25	0.180386	0.162409	0.536282	0.0963192	0.0361548		9.25	0.146689	0.150003	0.139519	0.0723082	0.0660509		9.25	0.146689	0.125446	0.129461	0.0804923	0.0601317		9.25	0.149158	0.0697877	0.506946	0.0710376	0.0478123		9.25	0.260373	0.251414	0.262733		9.25
9.5	0.165591	0.171079	0.19205	0.163908	0.101391		9.5	0.214421	-0.0855598	0.195653	-0.133733	0.221869	-0.159166	-0.19847		9.5	0.184635	0.166797	0.539989	0.0982796	0.0363283		9.5	0.151141	0.153533	0.141972	0.0733128	0.0663287		9.5	0.151141	0.12855	0.131717	0.0814714	0.0602181		9.5	0.153147	0.0727036	0.509144	0.0727223	0.0487519		9.5	0.265413	0.256213	0.267659		9.5
9.75	0.170126	0.175001	0.195368	0.165723	0.102109		9.75	0.21952	-0.0806834	0.199781	-0.130881	0.224205	-0.157389	-0.197773		9.75	0.189038	0.1711	0.543575	0.100286	0.0365807		9.75	0.155533	0.157049	0.144293	0.0742844	0.0666761		9.75	0.155533	0.131697	0.134006	0.0824163	0.0605467		9.75	0.157064	0.0757902	0.511455	0.0744136	0.0497291		9.75	0.270455	0.261038	0.272671		9.75
10	0.17462	0.178958	0.198617	0.166995	0.102677		10	0.224305	-0.0763634	0.203781	-0.1278	0.226379	-0.155834	-0.19715		10	0.193349	0.175381	0.547345	0.102319	0.0367386		10	0.159926	0.160616	0.146689	0.0751873	0.0670238		10	0.159926	0.134662	0.136265	0.0832903	0.0608235		10	0.161039	0.0788229	0.513727	0.0760547	0.0506551		10	0.275442	0.265777	0.277539		10
10.25	0.179093	0.182906	0.201891	0.169264	0.103227		10.25	0.229421	-0.0719244	0.207842	-0.124786	0.228539	-0.154252	-0.196554		10.25	0.197612	0.17966	0.551096	0.104252	0.0368333		10.25	0.164343	0.164256	0.149119	0.0760743	0.0673718		10.25	0.164343	0.137874	0.13866	0.0840566	0.0609793		10.25	0.165028	0.0817237	0.515908	0.0775693	0.0516188		10.25	0.280429	0.270512	0.282405		10.25
10.5	0.183681	0.186913	0.205069	0.170968	0.103911		10.5	0.234037	-0.0672357	0.211894	-0.121549	0.230659	-0.152412	-0.196062		10.5	0.202033	0.183783	0.554984	0.106267	0.0370703		10.5	0.168761	0.16786	0.151479	0.0771233	0.067633		10.5	0.168761	0.140819	0.14059	0.0848242	0.0612218		10.5	0.168965	0.0848368	0.518151	0.0790512	0.0525309		10.5	0.285474	0.275241	0.287296		10.5
10.75	0.188134	0.190772	0.208344	0.172969	0.104519		10.75	0.238908	-0.062895	0.215763	-0.118922	0.232891	-0.151049	-0.195361		10.75	0.206288	0.187767	0.558592	0.108161	0.0370861		10.75	0.173135	0.171451	0.153766	0.0779251	0.067842		10.75	0.173135	0.143784	0.1428	0.0855931	0.0613084		10.75	0.172825	0.0877781	0.520301	0.0806145	0.053409		10.75	0.29037	0.279994	0.292183		10.75
11	0.192493	0.194595	0.211473	0.174263	0.105071		11	0.243808	-0.0583673	0.219692	-0.116028	0.234802	-0.149207	-0.19481		11	0.210656	0.19181	0.562125	0.110008	0.0372284		11	0.177465	0.175205	0.156216	0.0787641	0.0680686		11	0.177465	0.146727	0.144854	0.0863818	0.0615337		11	0.176584	0.0907395	0.522461	0.0821068	0.0543608		11	0.295382	0.284682	0.297036		11
11.25	0.196896	0.198405	0.214526	0.175762	0.105586		11.25	0.248396	-0.0536738	0.223782	-0.113137	0.236901	-0.148172	-0.193907		11.25	0.214805	0.195913	0.565686	0.1119	0.0373548		11.25	0.18177	0.178587	0.158378	0.079551	0.0683127		11.25	0.18177	0.149563	0.146938	0.0872087	0.0618112		11.25	0.180489	0.0936426	0.524633	0.0836812	0.0552787		11.25	0.300271	0.289422	0.301821		11.25
11.5	0.201248	0.202224	0.217552	0.177335	0.106063		11.5	0.253059	-0.0492876	0.227583	-0.11032	0.23914	-0.146827	-0.193526		11.5	0.21914	0.20001	0.569008	0.113932	0.0375288		11.5	0.186072	0.182132	0.16053	0.0803752	0.0684697		11.5	0.186072	0.152567	0.149054	0.0879819	0.06195		11.5	0.184315	0.0965849	0.526975	0.0851454	0.0561444		11.5	0.305184	0.294154	0.306629		11.5
11.75	0.205621	0.20591	0.220599	0.178687	0.106598		11.75	0.257853	-0.044803	0.231342	-0.107565	0.241027	-0.145594	-0.193183		11.75	0.223371	0.204076	0.572626	0.116011	0.0376712		11.75	0.190371	0.185592	0.162801	0.081219	0.0688014		11.75	0.190371	0.155571	0.151201	0.0886826	0.0622104		11.75	0.188128	0.0994078	0.529276	0.0868277	0.0569937		11.75	0.310123	0.298756	0.311366		11.75
12	0.20999	0.209675	0.223668	0.180179	0.107134		12	0.26232	-0.0405156	0.234623	-0.104863	0.243053	-0.144113	-0.19262		12	0.22757	0.208204	0.576056	0.118063	0.0378453		12	0.194713	0.189171	0.165018	0.0819564	0.0689761		12	0.194713	0.15853	0.153273	0.0893475	0.0623667		12	0.191975	0.102289	0.531482	0.0882444	0.0579534		12	0.31493	0.303469	0.316093		12
12.25	0.21433	0.213547	0.226682	0.18154	0.107689		12.25	0.266944	-0.0360211	0.238393	-0.102085	0.244827	-0.143077	-0.191731		12.25	0.23171	0.212301	0.579569	0.120201	0.0380036		12.25	0.198982	0.192711	0.167181	0.0826951	0.0691508		12.25	0.198982	0.161445	0.155377	0.0900505	0.0625752		12.25	0.195761	0.105129	0.533591	0.0897632	0.058879		12.25	0.319854	0.308017	0.32084		12.25
12.5	0.218664	0.217281	0.229642	0.182974	0.108188		12.5	0.271394	-0.0317425	0.242429	-0.0995141	0.246765	-0.141544	-0.191674		12.5	0.235941	0.216389	0.583166	0.122272	0.0381461		12.5	0.203173	0.19621	0.169465	0.0835253	0.0692732		12.5	0.203173	0.164313	0.157405	0.090736	0.0625926		12.5	0.19958	0.108029	0.53571	0.0912285	0.0598428		12.5	0.324771	0.312613	0.325543		12.5
12.75	0.222967	0.221121	0.232724	0.184367	0.108534		12.75	0.275891	-0.0273793	0.246162	-0.096904	0.248633	-0.14063	-0.191167		12.75	0.240111	0.220419	0.586624	0.124335	0.0383046		12.75	0.207357	0.199666	0.171584	0.0842123	0.0694305		12.75	0.207357	0.1672	0.159398	0.0913855	0.0627664		12.75	0.203288	0.110866	0.537729	0.0925811	0.0606994		12.75	0.329614	0.317259	0.330167		12.75
13	0.227288	0.224796	0.235674	0.185718	0.109014		13	0.280548	-0.0230425	0.249927	-0.0942184	0.250483	-0.139467	-0.190601		13	0.244271	0.224561	0.590111	0.126445	0.0384314		13	0.211558	0.202864	0.173713	0.0849004	0.069623		13	0.211558	0.169906	0.161336	0.0919244	0.0629925		13	0.207028	0.11366	0.539649	0.094194	0.0616308		13	0.334512	0.321763	0.334841		13
13.25	0.231524	0.228425	0.23867	0.187373	0.10936		13.25	0.284855	-0.018904	0.253459	-0.091504	0.252207	-0.1383	-0.190275		13.25	0.248419	0.228693	0.593569	0.128411	0.0385423		13.25	0.215677	0.206206	0.175696	0.0856986	0.069868		13.25	0.215677	0.172764	0.163391	0.0925384	0.0630795		13.25	0.210727	0.116534	0.541742	0.0956546	0.0625642		13.25	0.339333	0.326283	0.339466		13.25
13.5	0.235751	0.231932	0.241452	0.188942	0.109803		13.5	0.289088	-0.0144524	0.257073	-0.0890149	0.253886	-0.13713	-0.189805		13.5	0.252398	0.232765	0.597054	0.130463	0.0387009		13.5	0.219787	0.209598	0.177869	0.086389	0.0700606		13.5	0.219787	0.175572	0.16517	0.0931533	0.0632535		13.5	0.214432	0.119448	0.543791	0.0971202	0.0633895		13.5	0.344208	0.330817	0.344141		13.5
13.75	0.239863	0.235494	0.244199	0.190006	0.110266		13.75	0.29351	-0.0103326	0.260474	-0.0864627	0.255892	-0.135968	-0.189314		13.75	0.256466	0.236801	0.600337	0.132348	0.0388278		13.75	0.22391	0.213016	0.179894	0.0870806	0.0702533		13.75	0.22391	0.178604	0.167288	0.0937318	0.0634276		13.75	0.218095	0.122171	0.545514	0.0985709	0.0640876		13.75	0.349002	0.335301	0.348663		13.75
14	0.244094	0.239059	0.24699	0.191492	0.110594		14	0.297859	-0.00602665	0.264202	-0.0842631	0.25753	-0.134857	-0.188794		14	0.260414	0.240849	0.603819	0.134241	0.0389707		14	0.228049	0.216437	0.182064	0.0877368	0.0704811		14	0.228049	0.181382	0.169284	0.0942736	0.0634973		14	0.221813	0.12506	0.547468	0.0999466	0.0650263		14	0.353884	0.339798	0.353233		14
14.25	0.248313	0.242679	0.249773	0.192609	0.111038		14.25	0.302192	-0.00185532	0.267742	-0.0819046	0.259175	-0.133711	-0.188361		14.25	0.264263	0.244757	0.607329	0.136341	0.0390977		14.25	0.232099	0.219713	0.184155	0.0884671	0.0705513		14.25	0.232099	0.183972	0.171042	0.0947038	0.0637063		14.25	0.225463	0.127862	0.549544	0.101307	0.0659116		14.25	0.358718	0.344208	0.357678		14.25
14.5	0.252493	0.246436	0.252627	0.193846	0.111347		14.5	0.306418	0.00235649	0.271116	-0.0794216	0.260799	-0.132616	-0.187956		14.5	0.268038	0.248572	0.610632	0.138352	0.0391929		14.5	0.236111	0.223063	0.186232	0.0891071	0.0706389		14.5	0.236111	0.186669	0.172786	0.0952468	0.0637063		14.5	0.229091	0.130618	0.551177	0.102651	0.0667988		14.5	0.363395	0.348697	0.362134		14.5
14.75	0.256525	0.249986	0.255338	0.195157	0.111695		14.75	0.310534	0.00647363	0.274573	-0.0769245	0.261613	-0.131662	-0.187579		14.75	0.271847	0.252317	0.614019	0.140372	0.0393676		14.75	0.240108	0.226388	0.188412	0.089803	0.0708143		14.75	0.240108	0.18943	0.174694	0.095753	0.063898		14.75	0.232725	0.133348	0.553044	0.10408	0.0676136		14.75	0.368195	0.35313	0.366742		14.75
15	0.260622	0.25335	0.258067	0.196496	0.112082		15	0.314965	0.0106454	0.277945	-0.074751	0.263246	-0.130441	-0.187203		15	0.275606	0.256199	0.617433	0.142421	0.0395424		15	0.24409	0.229664	0.190441	0.0903899	0.0709021		15	0.24409	0.192325	0.176656	0.0962973	0.0640724		15	0.236337	0.136009	0.554861	0.105513	0.0685228		15	0.372832	0.357435	0.371257		15
15.25	0.264757	0.256795	0.260812	0.197744	0.112566		15.25	0.31907	0.0146576	0.281486	-0.0722393	0.265845	-0.129592	-0.186719		15.25	0.279398	0.260011	0.621116	0.144338	0.0396377		15.25	0.248109	0.232939	0.192479	0.0911063	0.07106		15.25	0.248109	0.195146	0.178513	0.0968423	0.064177		15.25	0.239979	0.138773	0.556629	0.106952	0.0695642		15.25	0.377484	0.361889	0.375711		15.25
15.5	0.268877	0.260213	0.263493	0.198877	0.112896		15.5	0.323371	0.0188781	0.284711	-0.069979	0.267356	-0.128597	-0.186371		15.5	0.283224	0.263803	0.624342	0.146427	0.0397808		15.5	0.252166	0.236085	0.194503	0.0917686	0.0712181		15.5	0.252166	0.197511	0.180105	0.0972751	0.0642642		15.5	0.243546	0.141489	0.558405	0.108354	0.0704215		15.5	0.382112	0.366247	0.380102		15.5
15.75	0.272925	0.263933	0.266136	0.20018	0.113206		15.75	0.327461	0.0228106	0.288134	-0.0676305	0.268956	-0.127612	-0.185954		15.75	0.286999	0.267574	0.627653	0.148342	0.0398921		15.75	0.256207	0.239435	0.196514	0.0923582	0.0713937		15.75	0.256207	0.200151	0.181839	0.0977271	0.0644038		15.75	0.247169	0.144156	0.56013	0.10972	0.0712992		15.75	0.386643	0.370507	0.384537		15.75
16	0.276953	0.267491	0.268933	0.20113	0.113498		16	0.331718	0.0268266	0.291439	-0.0655506	0.270534	-0.126624	-0.185498		16	0.290721	0.271379	0.630928	0.150265	0.0400672		16	0.260123	0.242811	0.198463	0.093004	0.0714991		16	0.260123	0.202807	0.183673	0.0980664	0.0645784		16	0.250741	0.14675	0.56192	0.111173	0.0721226		16	0.391221	0.374773	0.388907		16
16.25	0.280905	0.270743	0.271553	0.202034	0.113692		16.25	0.33576	0.030896	0.294798	-0.0634094	0.272117	-0.125712	-0.18512		16.25	0.294476	0.275108	0.63404	0.15228	0.0401467		16.25	0.264074	0.246134	0.200682	0.0936137	0.071587		16.25	0.264074	0.205528	0.185422	0.0985381	0.0646482		16.25	0.254317	0.149495	0.563658	0.112466	0.0730225		16.25	0.395885	0.379082	0.393246		16.25
16.5	0.284952	0.274048	0.274048	0.203465	0.113886		16.5	0.339937	0.0349233	0.298095	-0.0612187	0.273371	-0.124786	-0.184867		16.5	0.298292	0.278759	0.637364	0.1542	0.0403059		16.5	0.26798	0.249245	0.202745	0.0941873	0.0716573		16.5	0.26798	0.208217	0.187224	0.0989914	0.0647006		16.5	0.257867	0.152144	0.565346	0.113886	0.0739807		16.5	0.400409	0.38336	0.397553		16.5
16.75	0.288919	0.277491	0.276585	0.204446	0.113925		16.75	0.343925	0.0388093	0.301328	-0.0590041	0.275133	-0.123893	-0.184468		16.75	0.302025	0.282469	0.64065	0.156108	0.0403855		16.75	0.271864	0.252539	0.204651	0.0947987	0.0717803		16.75	0.271864	0.210874	0.189011	0.0994453	0.0649452		16.75	0.261418	0.154696	0.567099	0.11527	0.0748468		16.75	0.404904	0.387532	0.401864		16.75
17	0.292894	0.280791	0.279138	0.205525	0.114159		17	0.348248	0.0427304	0.304525	-0.0569737	0.276621	-0.122963	-0.18405		17	0.305731	0.286099	0.643833	0.158212	0.0405607		17	0.275728	0.255535	0.206685	0.0953738	0.0719738		17	0.275728	0.213474	0.190852	0.0997859	0.0648927		17	0.264943	0.1574	0.568741	0.116596	0.0757902		17	0.409445	0.391745	0.406296		17
17.25	0.296817	0.284232	0.281706	0.206559	0.114256		17.25	0.352279	0.0465383	0.307806	-0.0548814	0.277889	-0.122145	-0.183631		17.25	0.309558	0.289816	0.647168	0.160201	0.0406722		17.25	0.279683	0.25866	0.208681	0.0959497	0.0721146		17.25	0.279683	0.216188	0.192419	0.100146	0.0650151		17.25	0.268469	0.160029	0.570567	0.117947	0.0766978		17.25	0.413877	0.396037	0.410539		17.25
17.5	0.300746	0.287525	0.284145	0.207523	0.114392		17.5	0.356315	0.0504466	0.310929	-0.0527922	0.279471	-0.121189	-0.182909		17.5	0.3133	0.293536	0.65027	0.162178	0.0408316		17.5	0.28356	0.261808	0.210565	0.0965264	0.072273		17.5	0.28356	0.218745	0.194086	0.100487	0.0650675		17.5	0.271967	0.162628	0.572282	0.119343	0.0775314		17.5	0.418315	0.400142	0.414864		17.5
17.75	0.30468	0.291078	0.28683	0.208731	0.114548		17.75	0.360456	0.0542218	0.313953	-0.0507061	0.279953	-0.120356	-0.182978		17.75	0.317013	0.297231	0.653394	0.164185	0.0409591		17.75	0.287414	0.264979	0.212603	0.097197	0.0723786		17.75	0.287414	0.221267	0.195689	0.100961	0.0652423		17.75	0.275465	0.165289	0.573944	0.120577	0.0784426		17.75	0.422718	0.404402	0.419152		17.75
18	0.308559	0.294336	0.289269	0.210015	0.114684		18	0.364328	0.0580472	0.317059	-0.0485833	0.281571	-0.119464	-0.182616		18	0.320788	0.300783	0.656672	0.166222	0.0410867		18	0.291244	0.268145	0.214675	0.097682	0.0724843		18	0.291244	0.223754	0.197511	0.101322	0.0653123		18	0.278934	0.167966	0.575672	0.121961	0.0793177		18	0.427126	0.408471	0.423402		18
18.25	0.312443	0.297588	0.291721	0.211035	0.11486		18.25	0.368408	0.061735	0.320188	-0.0465971	0.283652	-0.118661	-0.182304		18.25	0.32435	0.304453	0.659909	0.168248	0.0412302		18.25	0.295079	0.271391	0.216707	0.0982236	0.0726605		18.25	0.295079	0.226331	0.199174	0.101797	0.0654522		18.25	0.282402	0.17059	0.577467	0.123287	0.0801373		18.25	0.431414	0.412618	0.427613		18.25
18.5	0.316268	0.300866	0.294159	0.21157	0.115074		18.5	0.372387	0.0655929	0.323371	-0.0445749	0.284998	-0.117789	-0.181942		18.5	0.328035	0.308036	0.663037	0.170283	0.041294		18.5	0.298919	0.274352	0.218454	0.0987846	0.0727838		18.5	0.298919	0.228974	0.200843	0.102121	0.0656447		18.5	0.285839	0.173182	0.579029	0.124807	0.0810158		18.5	0.435828	0.416765	0.431825		18.5
18.75	0.320158	0.304107	0.296521	0.212545	0.115308		18.75	0.376402	0.0691537	0.326261	-0.0425162	0.286491	-0.116915	-0.181678		18.75	0.331563	0.311619	0.666254	0.172285	0.0414856		18.75	0.302702	0.277419	0.220356	0.0993463	0.0728543		18.75	0.302702	0.231556	0.202543	0.102597	0.0655222		18.75	0.289333	0.175885	0.580838	0.126119	0.0819918		18.75	0.440078	0.420871	0.436077		18.75
19	0.323895	0.307283	0.298866	0.213278	0.115562		19	0.380419	0.072832	0.329362	-0.0402852	0.287932	-0.116107	-0.181345		19	0.33512	0.315082	0.66936	0.174361	0.0416133		19	0.30652	0.280393	0.222241	0.0998149	0.0729777		19	0.30652	0.234103	0.204201	0.102978	0.0657322		19	0.292766	0.178413	0.582352	0.127394	0.0828933		19	0.44437	0.424896	0.44012		19
19.25	0.327696	0.310451	0.301254	0.214306	0.115874		19.25	0.38433	0.0765594	0.332357	-0.0384784	0.288683	-0.115332	-0.181041		19.25	0.338771	0.318724	0.672557	0.176294	0.041741		19.25	0.310401	0.283589	0.224135	0.100284	0.0731188		19.25	0.310401	0.236586	0.205793	0.103436	0.0656622		19.25	0.296166	0.181005	0.583931	0.128651	0.0837773		19.25	0.44862	0.42904	0.444328		19.25
19.5	0.33153	0.313796	0.303656	0.215262	0.116128		19.5	0.388312	0.0802654	0.335245	-0.0366231	0.289928	-0.114648	-0.180727		19.5	0.342291	0.322244	0.675708	0.178499	0.0418688		19.5	0.314164	0.286721	0.226087	0.100867	0.0731364		19.5	0.314164	0.239058	0.207319	0.103838	0.0658198		19.5	0.299594	0.183636	0.585516	0.129975	0.0847018		19.5	0.452954	0.4331	0.448449		19.5
19.75	0.335301	0.317043	0.305979	0.215975	0.116422		19.75	0.392112	0.083877	0.338281	-0.0346087	0.292109	-0.113985	-0.180207		19.75	0.345873	0.325762	0.678883	0.180913	0.0420127		19.75	0.31796	0.289789	0.227973	0.101318	0.073207		19.75	0.31796	0.241465	0.208801	0.104067	0.0659423		19.75	0.303018	0.186235	0.587291	0.13124	0.0855316		19.75	0.457158	0.437198	0.452566		19.75
20	0.339106	0.320377	0.308437	0.216812	0.116617		20	0.396129	0.0874643	0.341273	-0.0325712	0.29351	-0.113172	-0.179971		20	0.349615	0.329526	0.681941	0.183252	0.0421405		20	0.321695	0.292879	0.229867	0.10177	0.0732952		20	0.321695	0.243938	0.210336	0.10445	0.0660124		20	0.306439	0.188726	0.589567	0.132529	0.0863824		20	0.461316	0.44121	0.456549		20
[truncated: 14 more columns]

## Sheet: MAO B inhibition
ABSORBANCE AT 515 nm
		[Compound 1] (µM)							[Corin] (µM)						[Compound 3] (µM)						[Compound 4] (µM)							[Compound 5] (µM)							[Compound 6] (µM)							[GSK2879552] (µM)						[Compound 7] (µM)
Time (min)	0	1.25	2.5	5	10		Time (min)	0	10	20	40		Time (min)	0	2	4	8		Time (min)	0	2.5	5	10	20		Time (min)	0	1.25	2.5	5	10		Time (min)	0	2.5	5	10	20		Time (min)	0	10	20	80		Time (min)	0	0.3125	0.625
0	0.176648	0.120072	0.116669	0.14393	0.140776		0	0.28748	0.0630522	0.18198	0.0517225		0	0.15878	0.549662	0.165278	0.17012		0	0.101994	0.110186	0.152301	0.142429	0.193549		0	0.103875	0.13209	0.140277	0.131684	0.181508		0	0.20202	0.104954	0.175472	0.580666	0.183088		0	0.183494	0.191383	0.213283	0.199634		0	0.217419	0.202069	0.201439
0.25	0.178921	0.117423	0.117184	0.144754	0.141279		0.25	0.29172	0.0651575	0.185926	0.0552291		0.25	0.161095	0.550891	0.166674	0.171082		0.25	0.102257	0.110691	0.15247	0.142883	0.193734		0.25	0.104445	0.132029	0.140526	0.132212	0.181759		0.25	0.205981	0.107086	0.177873	0.583968	0.186946		0.25	0.185638	0.192814	0.214516	0.201188		0.25	0.222651	0.20778	0.204058
0.5	0.18109	0.117641	0.118059	0.145432	0.141825		0.5	0.296373	0.0681149	0.190466	0.0590155		0.5	0.164329	0.553104	0.168054	0.171897		0.5	0.102915	0.111119	0.153461	0.143481	0.194198		0.5	0.105377	0.132294	0.141044	0.132762	0.182717		0.5	0.20998	0.109766	0.181313	0.587964	0.190839		0.5	0.188373	0.194674	0.215951	0.202916		0.5	0.228541	0.213303	0.20951
0.75	0.183364	0.118417	0.119114	0.146216	0.142371		0.75	0.301234	0.0723486	0.194981	0.0630522		0.75	0.167884	0.555535	0.169587	0.172626		0.75	0.103837	0.111976	0.154307	0.144183	0.194824		0.75	0.106331	0.132924	0.141792	0.133618	0.183563		0.75	0.214203	0.112985	0.185112	0.591997	0.194677		0.75	0.191196	0.196542	0.217913	0.204772		0.75	0.234538	0.219043	0.21431
1	0.185742	0.119613	0.120092	0.147044	0.142771		1	0.306149	0.0772221	0.199469	0.0669442		1	0.171832	0.558659	0.171232	0.173443		1	0.104893	0.112855	0.155197	0.144907	0.195568		1	0.107516	0.133985	0.142687	0.134107	0.184021		1	0.218326	0.116436	0.189033	0.596068	0.198481		1	0.194226	0.198752	0.219834	0.206878		1	0.240746	0.22486	0.219261
1.25	0.188228	0.121012	0.121252	0.148002	0.143466		1.25	0.311185	0.0825105	0.204029	0.0711111		1.25	0.176077	0.561805	0.172755	0.174176		1.25	0.106066	0.113853	0.15628	0.145571	0.196407		1.25	0.108993	0.134802	0.1435	0.134761	0.184915		1.25	0.222343	0.120351	0.193214	0.60035	0.202662		1.25	0.197468	0.200901	0.221989	0.209067		1.25	0.246941	0.230656	0.224122
1.5	0.190586	0.122717	0.122456	0.149111	0.144099		1.5	0.316377	0.0875192	0.207803	0.0752624		1.5	0.180713	0.564974	0.174111	0.174801		1.5	0.107336	0.114951	0.157088	0.146401	0.197201		1.5	0.110494	0.135867	0.144273	0.13556	0.185789		1.5	0.226399	0.124339	0.197753	0.60508	0.206583		1.5	0.200661	0.203229	0.224206	0.211293		1.5	0.253461	0.236505	0.228914
1.75	0.193053	0.12453	0.123904	0.150266	0.144754		1.75	0.321501	0.0927995	0.213167	0.0794162		1.75	0.185555	0.56806	0.175385	0.175428		1.75	0.108744	0.116151	0.158176	0.147254	0.198136		1.75	0.112252	0.137161	0.145424	0.13638	0.186617		1.75	0.230492	0.128365	0.201768	0.609159	0.21054		1.75	0.203927	0.20569	0.226485	0.213307		1.75	0.259761	0.242306	0.233759
2	0.195557	0.126371	0.125459	0.151553	0.145559		2	0.326719	0.0980075	0.217926	0.0835911		2	0.190428	0.571114	0.176575	0.175882		2	0.110271	0.117453	0.159394	0.148046	0.19912		2	0.113919	0.138665	0.146263	0.137284	0.187332		2	0.234674	0.132428	0.205796	0.613336	0.214392		2	0.207412	0.20802	0.228878	0.215678		2	0.266316	0.247977	0.23843
2.25	0.198172	0.128301	0.126857	0.152607	0.146343		2.25	0.332001	0.103279	0.222319	0.0877491		2.25	0.195335	0.573973	0.177769	0.176402		2.25	0.111746	0.118897	0.160209	0.148797	0.199778		2.25	0.115711	0.140277	0.147504	0.138293	0.188211		2.25	0.238697	0.136786	0.210026	0.617672	0.218254		2.25	0.210876	0.210582	0.23131	0.217963		2.25	0.273027	0.253672	0.2431
2.5	0.200754	0.130464	0.128077	0.153728	0.146917		2.5	0.337144	0.108313	0.227047	0.0918312		2.5	0.200366	0.576416	0.178901	0.176944		2.5	0.113284	0.120386	0.161197	0.149634	0.20053		2.5	0.117431	0.141501	0.148621	0.139202	0.189067		2.5	0.242707	0.14083	0.214793	0.621993	0.222055		2.5	0.214269	0.213184	0.233808	0.220334		2.5	0.279592	0.259282	0.247848
2.75	0.203401	0.132474	0.129422	0.154874	0.147789		2.75	0.342313	0.113529	0.231801	0.0961864		2.75	0.205409	0.579584	0.179992	0.177443		2.75	0.114982	0.12184	0.16223	0.150451	0.201355		2.75	0.119374	0.142833	0.149636	0.140194	0.190042		2.75	0.246526	0.145113	0.21916	0.626966	0.225938		2.75	0.217764	0.215629	0.236293	0.222769		2.75	0.286058	0.264992	0.252647
3	0.206211	0.134721	0.130833	0.156066	0.148514		3	0.34758	0.118746	0.236391	0.100388		3	0.210442	0.582887	0.181173	0.177943		3	0.116628	0.123359	0.163266	0.151396	0.202087		3	0.121188	0.144231	0.150696	0.141044	0.190879		3	0.250327	0.149296	0.223257	0.631257	0.229832		3	0.221337	0.218087	0.238872	0.225192		3	0.292451	0.270532	0.257607
3.25	0.208817	0.136771	0.132556	0.157414	0.149432		3.25	0.35277	0.12386	0.241058	0.104651		3.25	0.215392	0.585992	0.182226	0.178422		3.25	0.118085	0.124984	0.164369	0.152301	0.202867		3.25	0.123069	0.145822	0.151992	0.142083	0.191904		3.25	0.25424	0.153376	0.227321	0.635404	0.233588		3.25	0.224813	0.22076	0.24144	0.227629		3.25	0.298647	0.275951	0.262194
3.5	0.211414	0.138998	0.134019	0.158744	0.150095		3.5	0.35788	0.129161	0.245803	0.109138		3.5	0.220686	0.588951	0.183303	0.178814		3.5	0.119665	0.126534	0.16554	0.153166	0.203459		3.5	0.124939	0.147462	0.153249	0.143124	0.192768		3.5	0.258031	0.157537	0.231669	0.639842	0.237252		3.5	0.228291	0.223424	0.244023	0.230003		3.5	0.305051	0.281353	0.266262
3.75	0.214102	0.141237	0.135424	0.159837	0.150695		3.75	0.363232	0.134336	0.250349	0.113203		3.75	0.225948	0.592721	0.184295	0.179315		3.75	0.12129	0.128029	0.166584	0.154053	0.20417		3.75	0.126976	0.149107	0.154574	0.144168	0.193634		3.75	0.261988	0.161758	0.235986	0.644263	0.240898		3.75	0.231824	0.226003	0.246648	0.232493		3.75	0.311491	0.286569	0.27015
4	0.216706	0.143572	0.13675	0.161087	0.151467		4	0.368358	0.139616	0.255085	0.117451		4	0.230956	0.596182	0.185267	0.179533		4	0.12302	0.129692	0.167761	0.155006	0.204645		4	0.128782	0.150653	0.155904	0.14534	0.194524		4	0.265901	0.165937	0.240322	0.648601	0.244498		4	0.235411	0.228725	0.249155	0.234868		4	0.317845	0.291905	0.27355
4.25	0.2193	0.145771	0.138331	0.162495	0.152392		4.25	0.373545	0.144721	0.259673	0.121616		4.25	0.235972	0.59967	0.186308	0.179861		4.25	0.124736	0.131361	0.168897	0.155727	0.205311		4.25	0.130858	0.152481	0.157172	0.146305	0.195417		4.25	0.26977	0.170092	0.244625	0.652853	0.248104		4.25	0.239081	0.231721	0.251784	0.237334		4.25	0.3242	0.297133	0.277559
4.5	0.222037	0.148066	0.139771	0.16384	0.153146		4.5	0.378682	0.149865	0.264224	0.125885		4.5	0.240796	0.602147	0.187129	0.180188		4.5	0.126459	0.133078	0.169949	0.156471	0.205883		4.5	0.132842	0.153997	0.158466	0.147272	0.196218		4.5	0.273619	0.174159	0.248997	0.657147	0.251662		4.5	0.242861	0.234712	0.254456	0.239709		4.5	0.330587	0.302249	0.281353
4.75	0.224689	0.150266	0.141111	0.16508	0.153987		4.75	0.383881	0.155137	0.268707	0.130068		4.75	0.245749	0.605102	0.188085	0.180451		4.75	0.12821	0.134863	0.171047	0.157408	0.206598		4.75	0.134856	0.155689	0.159699	0.148347	0.197137		4.75	0.277339	0.178307	0.253181	0.661352	0.25499		4.75	0.246514	0.237698	0.256955	0.242387		4.75	0.336878	0.307276	0.285153
5	0.227409	0.152521	0.142476	0.166411	0.154679		5	0.389028	0.160225	0.273148	0.134336		5	0.250915	0.60837	0.188954	0.180626		5	0.130007	0.13647	0.172303	0.158282	0.207196		5	0.136859	0.15728	0.160979	0.149361	0.198012		5	0.281119	0.18232	0.257146	0.665598	0.258292		5	0.250306	0.240836	0.259659	0.245134		5	0.343197	0.312333	0.288958
5.25	0.230068	0.154874	0.144078	0.167636	0.155437		5.25	0.394159	0.165465	0.277517	0.138279		5.25	0.25596	0.611369	0.189646	0.180954		5.25	0.131671	0.138165	0.173628	0.159138	0.207817		5.25	0.138953	0.158942	0.162263	0.150441	0.198841		5.25	0.28482	0.186503	0.26112	0.669684	0.261672		5.25	0.253996	0.243679	0.262298	0.247659		5.25	0.349479	0.317235	0.292796
5.5	0.232691	0.157174	0.145686	0.16902	0.156131		5.5	0.399312	0.170189	0.28199	0.142367		5.5	0.260907	0.614625	0.19054	0.181217		5.5	0.133442	0.139847	0.174869	0.160059	0.208392		5.5	0.140975	0.160675	0.163703	0.151439	0.199837		5.5	0.288694	0.190526	0.265079	0.673809	0.264946		5.5	0.257745	0.246674	0.264953	0.25036		5.5	0.355553	0.32201	0.296349
5.75	0.235383	0.159487	0.147214	0.170274	0.157109		5.75	0.40413	0.175575	0.286267	0.146714		5.75	0.265937	0.618086	0.191526	0.18148		5.75	0.135241	0.141722	0.176069	0.160917	0.209064		5.75	0.142986	0.162263	0.165126	0.152524	0.200741		5.75	0.292631	0.194654	0.269288	0.678042	0.268379		5.75	0.261307	0.249663	0.267708	0.252781		5.75	0.361578	0.326868	0.299844
6	0.238118	0.16201	0.148791	0.171734	0.157893		6	0.409283	0.180174	0.290679	0.150861		6	0.270972	0.621394	0.19238	0.181875		6	0.136946	0.143334	0.177272	0.16195	0.209689		6	0.145068	0.164163	0.166488	0.153676	0.201504		6	0.296461	0.198731	0.273403	0.682317	0.271488		6	0.265036	0.252592	0.270228	0.255188		6	0.367689	0.33153	0.303485
6.25	0.240765	0.164393	0.150523	0.173086	0.158678		6.25	0.414335	0.18511	0.295228	0.155025		6.25	0.275931	0.625275	0.193122	0.182248		6.25	0.138637	0.14514	0.178591	0.162834	0.210459		6.25	0.147014	0.165829	0.167899	0.154724	0.202291		6.25	0.30021	0.202685	0.277394	0.686494	0.274539		6.25	0.268714	0.255541	0.272903	0.257527		6.25	0.373747	0.336305	0.306711
6.5	0.243507	0.166811	0.152112	0.174443	0.159465		6.5	0.419282	0.189933	0.299607	0.159139		6.5	0.280918	0.628822	0.194069	0.182621		6.5	0.140416	0.146976	0.179801	0.163655	0.211206		6.5	0.14901	0.167524	0.16927	0.155753	0.203128		6.5	0.303992	0.206491	0.281284	0.690782	0.277748		6.5	0.272508	0.258537	0.275567	0.259878		6.5	0.379646	0.340813	0.310081
6.75	0.246106	0.169288	0.153814	0.175781	0.160144		6.75	0.424328	0.194859	0.30441	0.163202		6.75	0.285797	0.631842	0.19486	0.182885		6.75	0.142203	0.148713	0.181059	0.16465	0.211761		6.75	0.15108	0.169115	0.170578	0.156871	0.203967		6.75	0.307719	0.21047	0.285292	0.6949	0.280899		6.75	0.276278	0.261499	0.27819	0.262463		6.75	0.38559	0.345368	0.313387
7	0.248774	0.171531	0.155394	0.176963	0.161021		7	0.429222	0.199643	0.308979	0.167118		7	0.29059	0.63482	0.195674	0.183039		7	0.143811	0.150457	0.182299	0.165627	0.212317		7	0.153052	0.170778	0.171801	0.157862	0.204783		7	0.311449	0.214321	0.288946	0.698625	0.28385		7	0.279852	0.264315	0.280801	0.264814		7	0.391652	0.350135	0.316597
7.25	0.251514	0.173922	0.156935	0.178332	0.16168		7.25	0.4343	0.205083	0.313403	0.171024		7.25	0.295323	0.63807	0.196513	0.183127		7.25	0.145446	0.152251	0.183519	0.166453	0.212898		7.25	0.155098	0.172448	0.173162	0.158963	0.205601		7.25	0.315033	0.218207	0.292687	0.702454	0.286962		7.25	0.283513	0.26715	0.283398	0.267233		7.25	0.397691	0.354557	0.31983
7.5	0.254133	0.176417	0.158722	0.179705	0.162495		7.5	0.439051	0.20922	0.317742	0.175223		7.5	0.300251	0.640713	0.197354	0.183215		7.5	0.147067	0.154052	0.184743	0.167477	0.213576		7.5	0.156982	0.174168	0.174617	0.160111	0.20642		7.5	0.318707	0.222199	0.296746	0.706171	0.290124		7.5	0.287002	0.269975	0.286156	0.269666		7.5	0.403517	0.35889	0.323026
7.75	0.256852	0.178789	0.160495	0.18099	0.163156		7.75	0.444028	0.214012	0.322191	0.179155		7.75	0.305236	0.643753	0.198242	0.183414		7.75	0.148672	0.15584	0.186016	0.168351	0.214256		7.75	0.159047	0.176031	0.176076	0.161131	0.207217		7.75	0.322291	0.226084	0.300641	0.710142	0.293281		7.75	0.290636	0.272988	0.288903	0.272028		7.75	0.409423	0.363199	0.326308
8	0.259643	0.181243	0.162032	0.182303	0.163818		8	0.448931	0.218962	0.326587	0.183028		8	0.310132	0.647263	0.199063	0.183502		8	0.150514	0.157548	0.187407	0.169313	0.214913		8	0.161078	0.177699	0.177383	0.162045	0.20804		8	0.325905	0.229758	0.304398	0.713628	0.296318		8	0.29433	0.275766	0.291637	0.274517		8	0.415143	0.367449	0.329459
8.25	0.262229	0.183711	0.16384	0.183596	0.164659		8.25	0.454024	0.223784	0.331027	0.187177		8.25	0.315024	0.650478	0.200045	0.183458		8.25	0.152238	0.159328	0.188665	0.170213	0.215473		8.25	0.163097	0.179237	0.178739	0.163179	0.208766		8.25	0.329365	0.23381	0.308246	0.717368	0.299406		8.25	0.298116	0.278619	0.2943	0.276848		8.25	0.420979	0.371707	0.332411
8.5	0.264802	0.186147	0.165501	0.184893	0.165368		8.5	0.458726	0.228741	0.33531	0.191244		8.5	0.319912	0.653848	0.200847	0.18359		8.5	0.154222	0.161159	0.190134	0.171113	0.215985		8.5	0.165104	0.181008	0.180008	0.164228	0.209665		8.5	0.333132	0.237625	0.31204	0.72114	0.302631		8.5	0.301663	0.281434	0.297039	0.27925		8.5	0.42658	0.375902	0.335321
8.75	0.26756	0.18869	0.167101	0.186124	0.166211		8.75	0.463662	0.233862	0.339601	0.195423		8.75	0.324885	0.65731	0.201765	0.183744		8.75	0.156237	0.162975	0.191469	0.172038	0.216644		8.75	0.167097	0.18274	0.181417	0.165214	0.210346		8.75	0.336681	0.241475	0.315986	0.724715	0.305764		8.75	0.305392	0.284296	0.299616	0.281665		8.75	0.432493	0.380032	0.337962
9	0.270307	0.191107	0.168774	0.187405	0.166901		9	0.468332	0.238013	0.343969	0.199321		9	0.329638	0.660535	0.202639	0.183832		9	0.158154	0.164778	0.1929	0.172921	0.217181		9	0.169056	0.184571	0.182923	0.16629	0.211003		9	0.340196	0.245283	0.319969	0.728398	0.308832		9	0.309	0.287118	0.302026	0.284093		9	0.438326	0.38399	0.340717
9.25	0.272986	0.193561	0.170251	0.188573	0.167636		9.25	0.473053	0.242698	0.348278	0.203353		9.25	0.334226	0.663518	0.203514	0.183898		9.25	0.159909	0.166543	0.194058	0.173717	0.217891		9.25	0.171068	0.186387	0.184342	0.167414	0.21176		9.25	0.343804	0.249022	0.323927	0.732034	0.31204		9.25	0.312638	0.290018	0.304449	0.286447		9.25	0.443953	0.388055	0.343456
9.5	0.275538	0.195957	0.171757	0.189885	0.168327		9.5	0.47745	0.247599	0.352699	0.207474		9.5	0.338832	0.666454	0.204391	0.183942		9.5	0.16167	0.168294	0.195312	0.174692	0.218504		9.5	0.173068	0.187956	0.185674	0.168252	0.212444		9.5	0.347154	0.252691	0.327586	0.735779	0.315123		9.5	0.316338	0.292819	0.307009	0.288844		9.5	0.449407	0.391761	0.346148
9.75	0.278278	0.198415	0.173425	0.191224	0.169042		9.75	0.481892	0.252528	0.357096	0.211508		9.75	0.343646	0.669479	0.205224	0.184097		9.75	0.163417	0.170141	0.196547	0.17558	0.218971		9.75	0.175009	0.189531	0.186871	0.169402	0.213178		9.75	0.350788	0.256495	0.331152	0.739004	0.318078		9.75	0.319943	0.295578	0.309615	0.291401		9.75	0.455014	0.395717	0.34866
10	0.281036	0.200862	0.175055	0.192639	0.169691		10	0.486236	0.257174	0.361285	0.21545		10	0.348063	0.67232	0.206105	0.184141		10	0.165171	0.171974	0.197972	0.176603	0.219683		10	0.177116	0.191181	0.18828	0.170334	0.213938		10	0.354322	0.260123	0.334903	0.742651	0.321113		10	0.323484	0.298386	0.31205	0.293737		10	0.460609	0.3996	0.350956
10.25	0.283577	0.203227	0.176622	0.19375	0.170453		10.25	0.490672	0.262329	0.365551	0.219351		10.25	0.352753	0.675933	0.206964	0.184251		10.25	0.166823	0.173769	0.199496	0.177763	0.220151		10.25	0.179121	0.192932	0.189554	0.171311	0.214651		10.25	0.357886	0.263782	0.338498	0.746168	0.324262		10.25	0.32683	0.301241	0.314499	0.296204		10.25	0.465934	0.403183	0.353199
10.5	0.286369	0.205702	0.178149	0.195101	0.171149		10.5	0.495153	0.266676	0.368834	0.223208		10.5	0.357527	0.679507	0.207825	0.184538		10.5	0.168591	0.175572	0.200978	0.178926	0.220693		10.5	0.18109	0.194759	0.190972	0.172336	0.215266		10.5	0.36138	0.267525	0.342313	0.749714	0.327341		10.5	0.330395	0.304024	0.316963	0.298535		10.5	0.471282	0.406759	0.355486
10.75	0.28906	0.208142	0.179774	0.196267	0.171869		10.75	0.499583	0.27136	0.373101	0.227206		10.75	0.362022	0.68311	0.208618	0.18467		10.75	0.170432	0.177314	0.20237	0.179868	0.221285		10.75	0.183067	0.196571	0.192394	0.173341	0.215931		10.75	0.364701	0.271112	0.345971	0.753534	0.330381		10.75	0.333892	0.306795	0.319597	0.30097		10.75	0.476521	0.410026	0.357853
11	0.291678	0.210571	0.181266	0.197435	0.172455		11	0.504008	0.276006	0.377972	0.230974		11	0.366397	0.685693	0.209482	0.184626		11	0.172281	0.1792	0.203743	0.180879	0.221854		11	0.185054	0.198201	0.193704	0.174393	0.216597		11	0.36815	0.274756	0.349498	0.756894	0.333194		11	0.337418	0.309491	0.322153	0.303509		11	0.481779	0.413051	0.360232
11.25	0.294463	0.213039	0.183018	0.198606	0.173131		11.25	0.508429	0.280882	0.381915	0.234748		11.25	0.370443	0.688784	0.210395	0.184737		11.25	0.17416	0.180797	0.205121	0.181848	0.222324		11.25	0.186912	0.199766	0.195041	0.17529	0.21719		11.25	0.371659	0.278267	0.353184	0.76028	0.33615		11.25	0.341005	0.312267	0.324596	0.305849		11.25	0.487147	0.415869	0.362422
11.5	0.296963	0.215496	0.184823	0.199877	0.173945		11.5	0.512946	0.2853	0.385933	0.238637		11.5	0.374663	0.691471	0.211146	0.184891		11.5	0.175958	0.18256	0.206694	0.182886	0.222893		11.5	0.18887	0.201599	0.196265	0.176279	0.217834		11.5	0.375232	0.281834	0.356509	0.763442	0.339063		11.5	0.344523	0.315153	0.32715	0.308141		11.5	0.492491	0.418935	0.364894
11.75	0.299538	0.217892	0.186263	0.201007	0.174601		11.75	0.51751	0.290006	0.38995	0.242561		11.75	0.378995	0.69439	0.21185	0.184958		11.75	0.17754	0.184376	0.208009	0.183837	0.223315		11.75	0.191023	0.203272	0.197539	0.17709	0.218527		11.75	0.378799	0.28532	0.360223	0.767049	0.34206		11.75	0.347834	0.317996	0.329622	0.310507		11.75	0.497809	0.421907	0.367005
12	0.302251	0.220351	0.187778	0.202164	0.175236		12	0.521654	0.294395	0.39381	0.246355		12	0.383474	0.697327	0.212698	0.185135		12	0.17933	0.186154	0.209184	0.184766	0.223861		12	0.192906	0.205048	0.198817	0.178083	0.219098		12	0.382327	0.288946	0.364068	0.77043	0.344886		12	0.351373	0.320763	0.332075	0.312762		12	0.502913	0.425017	0.369058
12.25	0.304674	0.222673	0.189205	0.203299	0.175917		12.25	0.525943	0.298454	0.397783	0.250182		12.25	0.387683	0.700793	0.213547	0.185201		12.25	0.181194	0.187916	0.210434	0.18563	0.224283		12.25	0.194892	0.207096	0.20017	0.178942	0.219869		12.25	0.385709	0.292376	0.367847	0.773924	0.347731		12.25	0.354976	0.323675	0.33451	0.315153		12.25	0.508172	0.427992	0.370983
12.5	0.307327	0.224982	0.190754	0.204535	0.176463		12.5	0.530487	0.302992	0.401912	0.253819		12.5	0.392361	0.703628	0.214255	0.185289		12.5	0.182931	0.189686	0.211737	0.186449	0.22493		12.5	0.196957	0.208791	0.201456	0.179826	0.220516		12.5	0.388976	0.295863	0.371388	0.777533	0.350368		12.5	0.358437	0.32635	0.33709	0.317338		12.5	0.513495	0.431185	0.372951
12.75	0.309933	0.227456	0.192355	0.205604	0.177237		12.75	0.534758	0.30726	0.405761	0.257571		12.75	0.396729	0.706924	0.215131	0.185555		12.75	0.184675	0.191439	0.213116	0.187339	0.225553		12.75	0.19889	0.210565	0.202817	0.180826	0.22104		12.75	0.392197	0.299291	0.37472	0.780649	0.353054		12.75	0.361856	0.329043	0.339685	0.319786		12.75	0.518643	0.434362	0.375032
13	0.312337	0.229816	0.19401	0.206701	0.177761		13	0.539016	0.311666	0.409765	0.261356		13	0.401287	0.710096	0.215747	0.185577		13	0.186358	0.193199	0.214572	0.188322	0.225952		13	0.200785	0.212322	0.204279	0.181713	0.221464		13	0.395585	0.302747	0.378249	0.783701	0.355529		13	0.365093	0.331881	0.342197	0.322121		13	0.523656	0.437562	0.376878
13.25	0.314911	0.232241	0.195624	0.207946	0.178401		13.25	0.543372	0.316118	0.413685	0.265117		13.25	0.405416	0.713143	0.216555	0.185577		13.25	0.188047	0.194895	0.215814	0.189193	0.226477		13.25	0.202664	0.213791	0.205529	0.182717	0.221964		13.25	0.398964	0.306114	0.381425	0.78704	0.358214		13.25	0.368459	0.334445	0.344623	0.32431		13.25	0.528679	0.440706	0.378838
13.5	0.317437	0.234601	0.197124	0.209195	0.179018		13.5	0.547606	0.320485	0.417804	0.268794		13.5	0.409548	0.716286	0.217459	0.185488		13.5	0.189858	0.196575	0.21701	0.190157	0.226652		13.5	0.204575	0.215266	0.206734	0.183563	0.222564		13.5	0.402332	0.309536	0.3848	0.789959	0.360718		13.5	0.37171	0.337254	0.347096	0.326574		13.5	0.53366	0.44375	0.380772
13.75	0.319914	0.237079	0.198726	0.210399	0.179499		13.75	0.551881	0.324763	0.421715	0.272356		13.75	0.413495	0.718848	0.218341	0.185577		13.75	0.191584	0.198284	0.218185	0.190985	0.227052		13.75	0.206518	0.21677	0.207967	0.184434	0.223015		13.75	0.405544	0.312809	0.388271	0.793435	0.363336		13.75	0.37495	0.339949	0.349516	0.328786		13.75	0.538699	0.446979	0.382607
14	0.322437	0.239386	0.200405	0.211359	0.180003		14	0.556312	0.329051	0.425619	0.2758		14	0.417478	0.72188	0.218962	0.185555		14	0.193456	0.200072	0.219388	0.191976	0.227452		14	0.208374	0.218478	0.209325	0.185421	0.223542		14	0.408891	0.316046	0.391735	0.796399	0.365636		14	0.378214	0.34276	0.351847	0.331073		14	0.543541	0.449944	0.384345
14.25	0.32504	0.241786	0.201778	0.21247	0.180508		14.25	0.560561	0.333247	0.429264	0.279211		14.25	0.421574	0.724781	0.219703	0.185599		14.25	0.195219	0.20182	0.220743	0.192808	0.227653		14.25	0.210237	0.220267	0.210638	0.18618	0.224069		14.25	0.412077	0.319277	0.394762	0.799836	0.36825		14.25	0.381358	0.34559	0.354362	0.333178		14.25	0.548178	0.453137	0.386124
14.5	0.327626	0.244199	0.203251	0.213534	0.181151		14.5	0.564736	0.33762	0.43311	0.28259		14.5	0.425709	0.727702	0.220446	0.185643		14.5	0.19692	0.203526	0.222002	0.193479	0.228054		14.5	0.211987	0.221789	0.211906	0.187079	0.22437		14.5	0.41555	0.322382	0.398098	0.803026	0.370779		14.5	0.384781	0.348338	0.356754	0.335553		14.5	0.552917	0.456143	0.387876
14.75	0.33026	0.246625	0.204754	0.214675	0.181796		14.75	0.568952	0.341762	0.436862	0.285874		14.75	0.429728	0.730331	0.221214	0.185976		14.75	0.198675	0.205167	0.223389	0.194221	0.22843		14.75	0.21372	0.223165	0.213105	0.187933	0.224974		14.75	0.418823	0.325509	0.401279	0.806333	0.373289		14.75	0.388083	0.351136	0.359229	0.337713		14.75	0.55755	0.459172	0.389526
15	0.332582	0.249065	0.206384	0.215844	0.18228		15	0.573269	0.345563	0.440646	0.289335		15	0.433825	0.733368	0.222176	0.185998		15	0.20053	0.206863	0.224557	0.195103	0.228782		15	0.215582	0.224773	0.214528	0.188673	0.225427		15	0.422008	0.328751	0.404629	0.809571	0.375779		15	0.391225	0.353817	0.361717	0.340015		15	0.562073	0.462136	0.391147
15.25	0.335147	0.251411	0.207946	0.216817	0.182856		15.25	0.577451	0.349817	0.444333	0.292917		15.25	0.437881	0.73674	0.222971	0.185931		15.25	0.202323	0.208565	0.225578	0.196104	0.229134		15.25	0.217353	0.226588	0.215734	0.18974	0.225957		15.25	0.425178	0.331893	0.407858	0.812928	0.378386		15.25	0.39454	0.356652	0.364081	0.342064		15.25	0.566805	0.465249	0.392737
15.5	0.337628	0.253715	0.209514	0.218017	0.183272		15.5	0.581434	0.353865	0.448052	0.296156		15.5	0.442095	0.74006	0.223768	0.186153		15.5	0.203933	0.210127	0.226927	0.196944	0.229536		15.5	0.219157	0.228361	0.217165	0.19046	0.226386		15.5	0.428216	0.335152	0.410926	0.816122	0.380975		15.5	0.397579	0.359401	0.366422	0.344323		15.5	0.571371	0.468169	0.394406
15.75	0.340157	0.256003	0.210867	0.219095	0.183827		15.75	0.585394	0.357952	0.451448	0.299576		15.75	0.446149	0.743085	0.224639	0.18613		15.75	0.205764	0.211842	0.228029	0.197855	0.230141		15.75	0.220993	0.229911	0.218552	0.191298	0.226816		15.75	0.431276	0.338435	0.413941	0.81915	0.383544		15.75	0.400942	0.362099	0.368706	0.346393		15.75	0.57571	0.471065	0.396009
16	0.342633	0.258332	0.212297	0.220075	0.184267		16	0.589634	0.361969	0.455094	0.30296		16	0.449753	0.745569	0.22539	0.186064		16	0.207506	0.213539	0.229284	0.198628	0.230695		16	0.222836	0.231109	0.219545	0.192184	0.227246		16	0.434436	0.34168	0.417127	0.821721	0.385954		16	0.404141	0.364848	0.371037	0.348539		16	0.580259	0.473937	0.397654
16.25	0.345191	0.26059	0.213881	0.221233	0.184754		16.25	0.593547	0.366024	0.458726	0.305927		16.25	0.453797	0.74839	0.226216	0.186219		16.25	0.209328	0.215243	0.23062	0.199684	0.231099		16.25	0.224512	0.232746	0.220691	0.193002	0.227879		16.25	0.437619	0.34495	0.419996	0.824596	0.388447		16.25	0.407479	0.36751	0.373416	0.350595		16.25	0.584744	0.476608	0.399159
16.5	0.347629	0.262888	0.215347	0.222344	0.185264		16.5	0.59762	0.369787	0.462343	0.30917		16.5	0.458003	0.750986	0.22697	0.186308		16.5	0.211037	0.216854	0.231832	0.20046	0.231655		16.5	0.226245	0.234415	0.222014	0.193798	0.22831		16.5	0.440786	0.348212	0.423265	0.827199	0.390955		16.5	0.410726	0.370046	0.375773	0.352695		16.5	0.589104	0.479429	0.400705
16.75	0.350046	0.265337	0.216867	0.223331	0.185729		16.75	0.601606	0.373693	0.465854	0.312501		16.75	0.461832	0.753761	0.227822	0.186507		16.75	0.212777	0.218571	0.233099	0.201426	0.232136		16.75	0.228061	0.236039	0.22319	0.194571	0.228665		16.75	0.443856	0.351564	0.42656	0.830111	0.393371		16.75	0.413998	0.372776	0.378214	0.354737		16.75	0.593395	0.482179	0.402109
17	0.352442	0.267661	0.218342	0.224371	0.18631		17	0.605692	0.37756	0.469254	0.315761		17	0.465569	0.756472	0.228824	0.186574		17	0.214572	0.220194	0.234446	0.202252	0.232617		17	0.229961	0.237747	0.224496	0.195394	0.229097		17	0.447069	0.354681	0.429724	0.833729	0.395585		17	0.417216	0.375415	0.38067	0.356823		17	0.597727	0.484857	0.403592
17.25	0.354886	0.269855	0.219722	0.225414	0.186636		17.25	0.609626	0.381425	0.472681	0.319013		17.25	0.469552	0.759531	0.229656	0.186618		17.25	0.2164	0.221949	0.235592	0.20308	0.233175		17.25	0.231945	0.239461	0.225755	0.196194	0.22958		17.25	0.450224	0.357656	0.433146	0.836487	0.39799		17.25	0.420418	0.378142	0.382993	0.35885		17.25	0.601987	0.487327	0.405005
17.5	0.357205	0.272174	0.221132	0.226332	0.187079		17.5	0.613403	0.385172	0.476276	0.322388		17.5	0.473613	0.762445	0.230489	0.186685		17.5	0.218112	0.22351	0.23687	0.203886	0.233683		17.5	0.233912	0.241078	0.227069	0.197019	0.229936		17.5	0.453198	0.360916	0.435926	0.839064	0.400228		17.5	0.423684	0.380706	0.385403	0.360921		17.5	0.606111	0.490037	0.406423
17.75	0.359501	0.274392	0.222521	0.227482	0.187568		17.75	0.617213	0.389067	0.479618	0.325392		17.75	0.477453	0.765546	0.231448	0.186641		17.75	0.219856	0.225152	0.238152	0.20474	0.234293		17.75	0.235658	0.242832	0.228361	0.197704	0.230293		17.75	0.45644	0.364068	0.438804	0.842156	0.402478		17.75	0.426693	0.383212	0.387825	0.362897		17.75	0.610334	0.492673	0.407771
18	0.361986	0.276735	0.224016	0.228532	0.188012		18	0.621187	0.392919	0.482986	0.328584		18	0.480978	0.768162	0.232383	0.186596		18	0.221508	0.226749	0.239463	0.205407	0.234879		18	0.237358	0.244593	0.229351	0.19839	0.230752		18	0.459458	0.367008	0.441661	0.844968	0.404849		18	0.429925	0.385915	0.390077	0.365023		18	0.614297	0.495279	0.409009
18.25	0.364308	0.278976	0.225694	0.229482	0.188479		18.25	0.625	0.396533	0.486572	0.331967		18.25	0.484532	0.770879	0.233271	0.186663		18.25	0.223191	0.228404	0.240726	0.206026	0.235312		18.25	0.239014	0.24607	0.230599	0.199078	0.231135		18.25	0.462371	0.370103	0.444898	0.847799	0.407196		18.25	0.433223	0.388488	0.39234	0.367088		18.25	0.618296	0.497763	0.410252
18.5	0.366642	0.281287	0.227354	0.230588	0.189041		18.5	0.62878	0.400335	0.489994	0.33531		18.5	0.488159	0.773614	0.234162	0.186796		18.5	0.224806	0.229988	0.241812	0.20698	0.235669		18.5	0.240675	0.247844	0.231697	0.199837	0.231569		18.5	0.465472	0.373289	0.448037	0.850444	0.409741		18.5	0.436299	0.391114	0.394764	0.369199		18.5	0.622148	0.500168	0.411498
18.75	0.368882	0.283552	0.228532	0.231465	0.189557		18.75	0.63246	0.403931	0.493345	0.338609		18.75	0.491951	0.776624	0.235029	0.186929		18.75	0.226477	0.231603	0.243057	0.207722	0.236154		18.75	0.242474	0.249493	0.232951	0.200598	0.231901		18.75	0.46851	0.376464	0.451403	0.854133	0.412114		18.75	0.43948	0.393569	0.397164	0.371285		18.75	0.626097	0.5024	0.412748
19	0.371278	0.28574	0.230125	0.232396	0.190026		19	0.636238	0.407879	0.496674	0.341694		19	0.495686	0.779134	0.236047	0.187018		19	0.228079	0.233199	0.244539	0.208536	0.236614		19	0.244254	0.251147	0.234081	0.201313	0.23249		19	0.471442	0.379489	0.454427	0.856817	0.414389		19	0.442851	0.396188	0.399465	0.373274		19	0.629957	0.504737	0.414001
19.25	0.373758	0.287999	0.231388	0.233406	0.190448		19.25	0.639844	0.411216	0.500227	0.344973		19.25	0.499408	0.781921	0.236868	0.187129		19.25	0.229612	0.234852	0.245869	0.209304	0.236998		19.25	0.245963	0.252781	0.235343	0.201933	0.233028		19.25	0.474308	0.382432	0.457265	0.859414	0.416751		19.25	0.445912	0.398898	0.401626	0.3752		19.25	0.633977	0.507228	0.415182
19.5	0.375963	0.290269	0.232784	0.234367	0.190872		19.5	0.643757	0.414742	0.503309	0.348138		19.5	0.50307	0.784813	0.237815	0.187306		19.5	0.231377	0.236512	0.247047	0.210098	0.237254		19.5	0.247598	0.254637	0.236608	0.202817	0.233285		19.5	0.477064	0.385429	0.460122	0.862026	0.419126		19.5	0.448994	0.401397	0.404026	0.377279		19.5	0.637845	0.509544	0.416136
19.75	0.378398	0.292582	0.234315	0.235356	0.191271		19.75	0.647565	0.418337	0.506715	0.351396		19.75	0.50681	0.787814	0.23874	0.18744		19.75	0.233023	0.238126	0.248543	0.210844	0.237639		19.75	0.24924	0.256284	0.237851	0.203583	0.233619		19.75	0.479924	0.388483	0.463123	0.865076	0.421286		19.75	0.452099	0.403988	0.406363	0.379332		19.75	0.641682	0.511968	0.417208
20	0.380846	0.294936	0.235564	0.236503	0.191813		20	0.650987	0.422004	0.509946	0.35475		20	0.510442	0.791103	0.239817	0.187462		20	0.2347	0.239746	0.249859	0.211689	0.237972		20	0.251075	0.258047	0.239149	0.204279	0.234004		20	0.482846	0.391522	0.466061	0.867722	0.42338		20	0.455226	0.406478	0.408597	0.381322		20	0.64549	0.514357	0.418243
[truncated: 8 more columns]

## Sheet: HDAC1 inhibition
EXCITATION AT 360 nm, EMISSION AT 460 nm
[Compound 1] (µM)	Signal		[Corin] (µM)	Signal		[Compound 3] (µM)	Background	Signal		[Compound 4] (µM)	Signal		[Compound 5] (µM)	Background	Signal		[Compound 6] (µM)	Signal		[Compound 9] (µM)	Signal		[MS-275] (µM)	Signal		[LBH589] (µM)	Signal		[SAHA] (µM)	Signal		[4SC-202] (µM)	Signal
0.0015	73458		0.0015	67129		0.0015	10631	30537		0.0015	74757		0.0015	4339	30839		0.0015	77944		0.0015	16790		0.0015	25302		0.0015	39279		0.0015	70437		0.0015	24804
0.0046	72195		0.0046	63741		0.0046	10533	30261		0.0046	71112		0.0046	3842	37511		0.0046	76778		0.0046	16706		0.0046	26401		0.0046	25121		0.0046	68996		0.0046	25078
0.014	69284		0.014	61214		0.014	10509	30299		0.014	65260		0.014	4101	17609		0.014	68758		0.014	16260		0.014	24117		0.014	14332		0.014	61860		0.014	23943
0.041	61267		0.041	54582		0.041	10484	27404		0.041	53231		0.041	3978	38134		0.041	56150		0.041	15278		0.041	22855		0.041	7882		0.041	56021		0.041	24379
0.12	44937		0.12	39750		0.12	10614	21457		0.12	34620		0.12	4090	32812		0.12	38738		0.12	13521		0.12	18831		0.12	5460		0.12	38024		0.12	22331
0.37	23352		0.37	21513		0.37	10539	15936		0.37	18538		0.37	4037	27593		0.37	21918		0.37	10100		0.37	11770		0.37	4074		0.37	25228		0.37	17490
1.11	12056		1.11	10674		1.11	10622	12438		1.11	10380		1.11	3753	22516		1.11	11359		1.11	7075		1.11	8132		1.11	3990		1.11	13204		1.11	15907
3.33	7199		3.33	7780		3.33	10498	10626		3.33	6222		3.33	3793	12973		3.33	7053		3.33	6240		3.33	5745		3.33	3662		3.33	7349		3.33	10686
10	5558		10	6491		10	10427	10214		10	4734		10	4227	7453		10	4870		10	5819		10	4410		10	3617		10	4934		10	7697
30	4990		30	6206		30	10710	9739		30	4033		30	4225	4875		30	4054		30	5594		30	3725		30	3689		30	3841		30	7786
Avg. Background	4294		Avg. Background	5445		Vehicle	30392			Avg. Background	4000		Vehicle	32716			Avg. Background	4143		Avg. Background	4192		Avg. Background	3282		Avg. Background	3563		Avg. Background	3441		Avg. Background	3443
Vehicle	71374		Vehicle	67769		No Enzyme	10611			Vehicle	65452		No Enzyme	3376			Vehicle	65452		Vehicle	15898		Vehicle	25683		Vehicle	52936		Vehicle	66389		Vehicle	25938
No Enzyme	4224		No Enzyme	4973						No Enzyme	3575						No Enzyme	3575		No Enzyme	3875		No Enzyme	3502		No Enzyme	3392		No Enzyme	3392		No Enzyme	3686

## Sheet: HDAC isoform inhibition
NORMALIZED PERCENT ACTIVITY
		HDAC1					HDAC2					HDAC3					HDAC4					HDAC5					HDAC6					HDAC7					HDAC8					HDAC9
log[Compound 1], (M)	Expt. 1	Expt. 2	Expt. 3	Expt. 4		Expt. 1	Expt. 2	Expt. 3	Expt. 4		Expt. 1	Expt. 2	Expt. 3	Expt. 4		Expt. 1	Expt. 2	Expt. 3	Expt. 4		Expt. 1	Expt. 2	Expt. 3	Expt. 4		Expt. 1	Expt. 2	Expt. 3	Expt. 4		Expt. 1	Expt. 2	Expt. 3	Expt. 4		Expt. 1	Expt. 2	Expt. 3	Expt. 4		Expt. 1	Expt. 2	Expt. 3	Expt. 4
-4.48	1	-0.9	1.4	-3.2		-0.3	-1.6	-0.1	-0.2		0	-1.3	-0.2	-0.6		95.2	95.2	94.9	102.3		94.6	106.2	93.4	97.6		92.2	97.7	92.5	97.8		87.9	101.2	87.8	100.3		72.6	74.9	75.7	69.8		91.7	107.8	91.9	107.6
-4.98	2.3	0	1	-5.6		-0.1	0	0	-0.3		0	0.2	-0.6	-1.1		96.1	102.7	90.9	103.4		88.9	94.9	88.7	105		93.3	104.2	97.9	98.6		96.8	108	89.4	99.2		81.9	85.1	91.7	92.8		87.4	103.6	85.9	103.4
-5.48	1.5	0.1	2.4	0.8		0.4	-0.6	0	0		0.9	0.7	0.5	-0.4		97.6	101.9	94.7	104.6		82	93.8	86.1	91.9		100.3	101	100.3	102.8		97.3	107.5	90.4	103.4		89.5	92.5	97.3	99		91.3	106.4	88.2	100.9
-5.98	2.4	1	5.4	1.1		2.8	2.7	3	2		1.5	1.2	0.6	1.1		98.6	105.3	101.1	104.2		86.1	98.6	84.8	82.5		102.3	102.6	104.2	103.9		101.9	103.4	99.2	105.9		92.9	101	98.5	94.6		93.4	94.3	88.1	97.7
-6.48	4.5	0.5	4.1	4		29.5	29.2	27.5	28.7		5.4	3.3	3.8	5.6		98	72.4	100.8	103.4		89.5	96.3	76.3	97.7		102.5	104.4	106.6	105.9		104	98.3	104.8	107.6		98.5	99.2	97.9	102.2		98.8	101.9	97.7	102.1
-6.98	14.9	13.5	15.3	14.5		67.6	68.9	69.3	68.5		33.9	31.5	35.2	32.8		104.3	110.5	99.7	108.9		91.1	106.6	99.7	104.2		103.7	103.4	104.6	104.7		99.6	102.4	103.3	106.7		91.5	105.4	101.2	102.8		102.4	100.1	98.5	101.5
-7.48	50.2	49.6	51.1	49.8		91.9	94.3	93.5	90.9		78	77.6	75.5	82.7		95.1	107	101.5	92		92.8	90.1	95.8	94.9		104.3	108.9	103.3	97.1		106.2	109.9	99.5	109.8		97.9	106.3	106.1	99.9		86.2	102.5	92.2	102.7
-7.98	75.6	77.4	80.1	79.2		103.4	100.3	101.3	96.8		93	96.2	96.6	95.2		101.1	110.8	104.9	110.4		89	90.8	101.7	92.7		105.1	105.6	108.5	105.8		101.7	104.5	109	111.9		107.1	101.3	106.9	93.2		96.2	96.1	101.4	104.6
-8.48	93.3	92.4	97.7	96.2		100.3	101.5	105.9	101.5		97.7	97.8	95.9	103.3		97.5	112.3	108.4	99.3		93.9	108.5	96.1	101.4		104.7	102	106.4	106.6		94.6	108.5	101.4	106.5		104.1	84.7	109.3	103.5		105.6	99	101.5	99.7
-8.98	101.6	98	101.2	100.8		102.8	103.6	101.7	98.8		100.4	102.8	102.9	101		101.9	99.6	98.6	93.5		109.5	100.8	97.4	106		99.1	103.2	105.4	103.8		105.6	110.7	98.4	98.5		99.6	101.1	92.7	94.7		105.2	101.8	103.8	103.7
		HDAC1					HDAC2					HDAC3					HDAC4					HDAC5					HDAC6					HDAC7					HDAC8					HDAC9
log[Corin], (M)	Expt. 1	Expt. 2	Expt. 3	Expt. 4		Expt. 1	Expt. 2	Expt. 3	Expt. 4		Expt. 1	Expt. 2	Expt. 3	Expt. 4		Expt. 1	Expt. 2	Expt. 3	Expt. 4		Expt. 1	Expt. 2	Expt. 3	Expt. 4		Expt. 1	Expt. 2	Expt. 3	Expt. 4		Expt. 1	Expt. 2	Expt. 3	Expt. 4		Expt. 1	Expt. 2	Expt. 3	Expt. 4		Expt. 1	Expt. 2	Expt. 3	Expt. 4
-4.48	0.4	0.5	0.8	0.7		0	0	0.1	0.2		0.3	0	0.3	0.1		98.9	102.4	103.5	99.5		108.1	108.6	116.7	116.1		91.5	97.3	93.4	94.4		98.5	98.7	97.9	102.1		50	54	52.3	54.7		86	71	73.8	64.9
-4.98	0.3	0.7	0.5	1		0	0.1	0.2	0.1		0.2	0.5	0.4	0.4		100.5	98	103.5	92.5		110.4	113	113.7	111.4		96.1	96.8	98.4	97.9		102	90.2	99.1	92.4		74.8	67.6	72.3	72.9		97.6	69.7	84.9	70.1
-5.48	0.7	1.1	1.1	1		0.1	0	0	0.2		0.7	0.6	0.4	0.8		107.1	97.6	102.3	99.7		115.5	116.9	111.5	116.3		101.9	95.1	102	101.6		97.6	100.2	99	101.4		87.9	90.4	86.1	89.1		109.7	84.8	83.3	78.3
-5.98	1.5	1.4	1.2	1.4		0.4	0.4	0.3	0.5		0.9	1	0.8	1.3		102.1	97.4	100	99.1		115	122.8	113.9	114.1		102.3	99.3	101.6	100.7		92	95.3	100.5	98.6		95.5	97	97.1	97.4		108.9	85.6	91.6	79.5
-6.48	1.7	1.6	1.8	1.6		7.7	6.3	6.8	6.9		2.2	2.4	1.4	2.2		98.7	99.1	102.8	99.4		114.2	121.2	115.1	116.5		101	101.2	101.8	101.8		99.1	100.2	97.9	102.3		100	98.9	97.7	92.7		118.2	89.9	102	87.5
-6.98	3.2	3.6	3.4	3.1		39.6	37.4	37	39.2		6	6.8	5.5	6.4		96.8	98	102	98.5		110.4	111.1	111.3	115.4		102.2	102.5	102.8	102.2		95.6	95.9	96.4	105.6		97.4	97.3	95.9	90.5		121.4	94.9	100.6	84.4
-7.48	13	12.4	12.3	12.9		70.9	72	69.5	71.6		28.8	28.8	26.2	27.9		101.3	94.6	101.5	99.3		112.2	110.1	111.4	105.9		102.5	102	102.8	99		100.1	100.5	98.4	98.2		95.4	99.7	99.4	97.9		121.8	83.2	90.5	69.8
-7.98	45.4	45.3	46.7	43		90.1	89.7	88.2	89.2		65.7	66.7	63.1	67.2		96	98	100.9	96.6		106.3	104.9	108.6	107.6		101.4	101.9	102.3	100.9		98.1	96.9	96.5	97.4		105.4	95.6	97.4	98.5		127.8	82.1	101.3	79.8
-8.48	74.1	71.1	72.9	70.6		94.5	96.9	95	93		85	86.5	84.4	84.3		99.4	98.7	94.4	98.6		107.5	104.6	98.6	98.2		102.4	101.3	100.8	101.1		95.4	95.9	98.3	95.2		97	101.5	99.9	97.3		115.9	75	84.1	75.5
-8.98	85	85.7	88.1	87.5		97.2	100.7	97.1	97.9		93	94.4	94	93		97	95.9	98.6	94.4		95.9	94.6	94.4	92.2		99.1	100	102.1	101		96.2	97.9	96.7	95.9		96	97.9	96	96		105.8	78.4	89.2	73.7
		HDAC1					HDAC2					HDAC3					HDAC4					HDAC5					HDAC6					HDAC7					HDAC8					HDAC9
log[Compound 3], (M)	Expt. 1	Expt. 2	Expt. 3	Expt. 4		Expt. 1	Expt. 2	Expt. 3	Expt. 4		Expt. 1	Expt. 2	Expt. 3	Expt. 4		Expt. 1	Expt. 2	Expt. 3	Expt. 4		Expt. 1	Expt. 2	Expt. 3	Expt. 4		Expt. 1	Expt. 2	Expt. 3	Expt. 4		Expt. 1	Expt. 2	Expt. 3	Expt. 4		Expt. 1	Expt. 2	Expt. 3	Expt. 4		Expt. 1	Expt. 2	Expt. 3	Expt. 4
-4.48	-0.7	-0.7	-0.2	-1.1		0	0.1	0	-0.1		-0.5	-0.6	-0.3	-0.2		6.5	7	5.9	7.1		11.2	13	8.2	14.3		0.1	-0.1	0.1	0		30.2	35	30.3	33.5		-1	-1.8	-1.5	-2.7		37.4	45.9	36.7	40.9
-4.98	-1.3	-1.1	-1.7	-2.1		0.1	0.2	0.1	-0.1		-0.1	-0.3	0.1	-0.2		16.4	18.1	16.5	17.4		30.4	35.1	30.6	36		0.3	0.1	0.4	0.2		64	65.6	60.8	63.9		0	0	1.7	-0.9		66	84.1	68.1	71.1
-5.48	-1.5	-0.5	-0.6	-0.4		0.3	0.3	0.4	0.3		-0.4	0	0.1	-0.1		41.3	39.5	40.5	39.7		61.8	60.9	57.1	65.7		0.8	0.8	-0.2	0.8		88.6	87.1	87.4	87.5		8	8	7.4	4.7		81.7	85.1	79.4	85.6
-5.98	-0.4	0.1	-0.3	-0.3		1.4	1.6	1.6	1.7		1.1	0.7	0.9	1.3		63.9	66.6	64.9	67.8		82.2	89.9	72.3	89.1		2.5	2.6	2.4	2.6		100.8	99.1	97.1	99.4		15.3	16.7	16.4	18.8		91.9	124.9	87	101.1
-6.48	2.2	1.2	2	2.3		5.1	5.1	5.3	5.3		4.1	4.1	4.8	4.4		74.2	80.5	74.3	84		94.9	94.4	94.6	90.3		7.7	7.9	7.2	7.4		102.3	102.8	102.6	100.2		37.7	40.1	34.6	39.3		86.4	99.5	88.3	94.9
-6.98	7.4	6.9	7.3	9		16.5	15.9	17.2	17.3		14.7	15.1	14.8	14.8		83.7	87.7	83.3	87.8		101.1	94.8	99.2	104.3		20.5	20.3	20	21		104.1	102.1	103.2	102		60.1	66.3	60.6	73.1		87.3	92.1	87.4	92.9
-7.48	23.2	23.9	22.6	23.1		38.9	38.8	41.5	40.9		35.2	37.4	35.3	37.2		85.9	91.6	90	86.6		100.5	99.5	98.9	93.9		46.3	51.6	49.1	49.9		105.6	101.7	103.5	104		76.5	88.7	84	84.1		90.3	97	90.4	97.1
-7.98	55.6	55.5	56	56		70	73.2	77	76.7		72	76.6	73	74.1		84	86.4	88.5	85.4		98	97.8	103.4	99.6		71.7	78	75.6	77.9		105.7	102.5	104.1	102.8		94.7	100.6	101.3	107.2		88.7	92.5	89.1	98.8
-8.48	81.7	84.3	82.6	82.2		89.4	88.5	96.1	95.9		94.6	96.9	93.7	96		87.6	85.8	85.5	82.9		99.6	101.6	92.6	93.9		90.1	94.9	89.6	94.2		105.8	101.5	101.9	101.8		108.8	108.5	104.2	116		90.9	96.9	88.2	89.6
-8.98	98.8	101.9	102.3	102.4		96.3	98.4	104.6	106.9		101.6	108.1	103	110.5		85.5	83.5	86.3	85.9		100.3	103.8	95.7	98		98.2	103.2	99.9	106.5		103.2	101.7	102.4	102.4		108.1	117	108.8	121.4		90.2	90.3	94.8	97.3
		HDAC1					HDAC2					HDAC3					HDAC4					HDAC5					HDAC6					HDAC7					HDAC8					HDAC9
log[MS-275], (M)	Expt. 1	Expt. 2	Expt. 3	Expt. 4		Expt. 1	Expt. 2	Expt. 3	Expt. 4		Expt. 1	Expt. 2	Expt. 3	Expt. 4		Expt. 1	Expt. 2	Expt. 3	Expt. 4		Expt. 1	Expt. 2	Expt. 3	Expt. 4		Expt. 1	Expt. 2	Expt. 3	Expt. 4		Expt. 1	Expt. 2	Expt. 3	Expt. 4		Expt. 1	Expt. 2	Expt. 3	Expt. 4		Expt. 1	Expt. 2	Expt. 3	Expt. 4
-4.48	1.3	0.9	1	0.8		0.2	0.2	0	0.3		0.5	0.2	0.2	0.5		102.5	99.1	99.4	99.5		95.3	93.9	88.8	96		96.4	102.4	94.9	100.6		104.4	106.5	102.6	104.3		61.6	62.3	62.9	66.5		120.8	84	94.3	74.9
-4.98	1.8	1.6	1	1.2		0.4	0.4	0.5	0.2		0.8	0.7	0.6	0.5		108.2	103.2	103.3	98.2		99.1	103.7	99.4	103.1		100.8	100.9	100.9	100.7		105.3	101.4	102.1	99.2		87.7	83.8	87.6	85.8		127.1	90.3	94.8	85.4
-5.48	1.6	1.5	1.7	2		0.9	1.1	1.2	1.1		0.9	1.4	1.1	1.3		99.9	101.8	105.5	100.4		101.1	103.7	97.2	101.8		101.8	100.7	102.9	98.5		101.8	102.1	95.4	100.4		94.5	98.3	88.8	93.4		131.1	91	101.9	82.2
-5.98	3.2	2.9	3.1	2.7		6.1	7.9	5.4	5.6		1.9	2.2	2.4	2.2		101.5	99.3	98.6	98		103.9	104.5	98.3	103.9		102.9	100.1	102.6	100.9		100.7	102.7	99.3	100		97.3	102.7	92.1	99.8		116.9	86.1	89.8	85.5
-6.48	7.7	7.2	8.2	7.5		28.9	31.2	30.1	31.5		4.3	4.2	3.9	3.9		98.9	98	100.4	99.4		91.6	109.8	99.3	108.6		102.8	99.7	101.4	102.7		97.6	103.1	100.9	103.5		102.5	106.1	97.9	102.7		115.9	93	100	93.7
-6.98	24	25.5	22.8	21.7		65.9	65.6	65	65.5		16.8	18.1	17.4	18		95.3	94.5	96.9	95.4		94.2	99.7	84.5	93.7		99.4	100	103.9	102.7		98	103.7	96.1	103.7		94.2	100.5	94.8	102.5		121.2	80.8	91	83
-7.48	49.1	49.2	48.2	51.4		86.1	85.8	84.6	84.2		51.1	52.9	51.6	52.7		99.9	95.5	96.7	92.7		90	91.6	89.6	86.9		103.2	104.9	104.1	103.2		101.5	104.7	101	100.5		105.9	105.4	103.7	101.6		115.9	82.6	83.2	78.1
-7.98	75.6	77.2	76.4	78		96.7	96.7	98	94.9		84.5	83.7	85.4	84.1		101.7	96.9	102.3	95.9		90.5	88.7	90.6	85.7		104.3	98.4	105.1	102.8		102.8	101.4	104.1	100		111.3	105.2	108.1	106		119	88.6	105.4	83.1
-8.48	88.6	88.2	90.5	91		96.6	97.5	100.2	98.9		90.9	93.1	95.8	94.3		95.5	96.7	99.7	95.9		83.5	88.7	83.9	85.3		103.1	103.2	104.2	104.4		98.1	98.7	103.8	104.7		102.4	103.2	105.7	107.8		114.6	89.6	104.3	84.9
-8.98	97.8	94.8	97.3	95.4		97.7	101.5	98.9	96		97.6	97.6	97.5	94.3		103.1	96.9	104.5	96.3		86.7	82.9	84.1	80.9		105	103	106.5	103.4		104	101.9	101.6	97.4		105.6	107.1	104.3	96.4		117	76.2	95.9	75.8
		HDAC1					HDAC2					HDAC3					HDAC4					HDAC5					HDAC6					HDAC7					HDAC8					HDAC9
log[SAHA], (M)	Expt. 1	Expt. 2	Expt. 3	Expt. 4		Expt. 1	Expt. 2	Expt. 3	Expt. 4		Expt. 1	Expt. 2	Expt. 3	Expt. 4		Expt. 1	Expt. 2	Expt. 3	Expt. 4		Expt. 1	Expt. 2	Expt. 3	Expt. 4		Expt. 1	Expt. 2	Expt. 3	Expt. 4		Expt. 1	Expt. 2	Expt. 3	Expt. 4		Expt. 1	Expt. 2	Expt. 3	Expt. 4		Expt. 1	Expt. 2	Expt. 3	Expt. 4
-4.48	0.8	1	1.3	1		0.2	0.2	0.3	0.3		0.4	0.1	0.4	0.3		41.2	44.5	42	42.7		19.1	18.3	19	18.1		1.1	1	1	1.1		46.3	47.3	47	45.3		2.6	1.8	2.5	-1.3		76	52	61.4	47.6
-4.98	1.1	0.7	1.2	0.5		0.2	0.5	0.4	0.3		0.7	0.5	0.5	0.6		64.7	65.5	68	63.8		43.2	38.3	38.1	37.3		1.1	1.1	1.1	1.3		70.3	72.4	68	69.8		7.1	3.6	2.1	4		100.8	71.2	84.8	69.3
-5.48	1	1.5	-8.8	0.8		1	1.1	1	1		0.9	1	1	0.9		85.9	84.8	88.4	85.2		68.2	67.9	68.7	65.2		1.3	1.5	0.9	1.3		87.3	89.5	88.9	87.6		14.7	12.9	14.3	10		124.9	88.6	140.4	84.4
-5.98	1.4	1.2	1.1	1.6		2.8	2.8	2.8	2.9		2.2	2.1	2	2.3		95.3	91	94.5	95		85.8	81.4	84.3	83		2	1.9	2	2.1		97.9	98.2	95.5	99.5		24.5	23.6	22.8	27.9		144.4	84.6	95.7	78.2
-6.48	3	3	3.4	2.6		7.8	7.6	7.6	7.6		5.9	5.6	5.6	5.1		101.8	99.6	100.6	98.2		98.7	92.7	96.9	90.4		4	4.1	4	3.5		104.9	98	97.8	101.1		48.8	46.1	45.4	45.8		124.6	89.6	101.2	87.6
-6.98	7.6	7	7.1	6.9		17.9	17.5	17.1	17.8		13.4	14	13.4	13		102.8	97	106	99.8		95.4	94.9	92.1	91.5		8.7	8.5	8.9	8.5		103	101	102.6	100		73.9	76.2	73.9	75.3		120.4	95.4	103	84.1
-7.48	19.5	16.9	19.7	16.7		38.8	37.9	38.1	38.3		30.5	30.4	32.1	31.1		107.3	101.4	102.7	104.4		90.5	94.4	92.6	94		20.3	19.9	19.5	19		100.6	106.3	105	108.9		91.8	94.1	91.2	97.9		127.8	87.8	106.8	80.3
-7.98	36.3	36.5	37.9	37.9		61.1	62.1	60.7	61.9		56	54.7	54.7	56.2		101.3	96.6	105.3	102.1		86.8	93.7	88.5	95		41.6	41.6	42.2	41.2		104.6	107.8	103.6	105.4		101.9	102.2	101.1	104.9		118.7	81.8	100.4	79.8
-8.48	64.4	64.5	63	62.4		79.3	81.3	80.1	81.1		79.8	79.8	78	81.6		106.7	94.2	104.3	103.5		85.9	90.8	81.3	90.3		69.2	69.2	69.1	68.3		100.4	104.2	98.9	107.3		107.2	106.3	103.2	109.5		126	92.8	96.7	81.6
-8.98	85.9	83.6	82	83		91.1	91.2	90.4	91		90.6	92.1	90.3	92.4		99.5	103.8	97.6	99.8		89.5	92.3	86.4	92.3		90.6	90.8	89.4	90		102.6	103.6	100.8	104.1		105.4	109.6	102.4	108.3		114.9	79.5	88.3	116.9

## Sheet: CoREST and HDAC1 kinetics
HDAC1 Kinetics			CoREST Complex HDAC1 Rate			CoREST Complex HDAC1 Time Course				CoREST Complex LSD1 Activity
[substrate] (µM)	Rate (µM/min)		[substrate] (µM)	Rate (µM/min)		Time (min)	[product] (µM)			Time (min)	[Product] (µM)
0.5	0.0120978		1	0.0907545		3	2.11158			0	0
1	0.0180303		2.5	0.141605		6	2.99522			0.25	0.0451924
2.5	0.0233744		5	0.2517		12	6.02019			0.5	0.0975393
5	0.0304468		10	0.351408		24	9.42242			0.75	0.146843
10	0.0365508		25	0.540994		30	13.3714			1	0.200796
25	0.0390697		50	0.625611						1.25	0.256215
										1.5	0.311819
										1.75	0.372807
										2	0.432062
										2.25	0.4876
										2.5	0.543981
										2.75	0.603847
										3	0.662605
										3.25	0.728874
										3.5	0.796739
										3.75	0.869569
										4	0.94608
										4.25	1.02835
										4.5	1.1185
										4.75	1.21051
										5	1.31334
										5.25	1.42096
										5.5	1.53694
										5.75	1.65935
										6	1.78549
										6.25	1.91829
										6.5	2.05504
										6.75	2.19581
										7	2.33997
										7.25	2.48243
										7.5	2.62687
										7.75	2.76956
										8	2.91424
										8.25	3.06171
										8.5	3.20896
										8.75	3.35596
										9	3.50348
										9.25	3.64915
										9.5	3.79291
										9.75	3.94194
										10	4.08663
										10.25	4.23504
										10.5	4.38148
										10.75	4.52755
										11	4.67574
										11.25	4.82017
										11.5	4.96757
										11.75	5.11456
										12	5.26199
										12.25	5.40633
										12.5	5.55547
										12.75	5.70059
										13	5.84428
										13.25	5.99377
										13.5	6.13726
										13.75	6.28291
										14	6.42892
										14.25	6.57339
										14.5	6.71911
										14.75	6.86421
										15	7.00573
										15.25	7.15335
										15.5	7.29441
										15.75	7.43667
										16	7.57915
										16.25	7.72286
										16.5	7.86883
										16.75	8.00993
										17	8.15326
										17.25	8.29575
										17.5	8.43841
										17.75	8.58017
										18	8.72101
										18.25	8.86412
										18.5	9.00302
										18.75	9.14308
										19	9.28211
										19.25	9.42343
										19.5	9.56144
										19.75	9.6972
										20	9.83751

## Sheet: CoREST-LSD1 inhibition
NORMALIZED PERCENT ACTIVITY AT 5 MIN
[Corin] (µM)	Experiment 1	Experiment 2		[Compound 7] (µM)	Experiment 1	Experiment 2
0	100	100		0	100	100
0.25	55	65		0.25	60	64
0.5	37	33		0.5	37	46
0.75	21	20		0.75	27	22

## Sheet: CoREST-HDAC1 inhibition
EXCITATION AT 360 nm, EMISSION AT 460 nm
[Corin] (µM)	Signal		[MS-275] (µM)	Signal
0.0015	24140		0.0015	17420
0.0046	22427		0.0046	18281
0.014	21110		0.014	18210
0.041	18478		0.041	16882
0.12	13356		0.12	13627
0.37	5309		0.37	4184
1.11	1720		1.11	5388
3.33	972		3.33	2496
10	1038		10	1572
30	734		30	1215
Avg. Background	783		Avg. Background	977
Vehicle	22669		Vehicle	17490
No Enzyme	764		No Enzyme	913

## Sheet: Prolonged HDAC inhibition assay
EXCITATION AT 360 nm, EMISSION AT 460 nm
		CoREST Complex HDAC1 (bkg. subtracted)						MiDAC Complex HDAC1 (bkg. subtracted)
Compound	Expt. 1	Expt. 2	Expt. 3	Expt. 4	Expt. 5	Expt. 6		Compound	Expt. 1	Expt. 2
buffer		2223	1957	2169				buffer	48310	54777
MS-275 (5 µM)	1474	1930	2002	1611	1870	1861		MS-275 (5 µM)	61470	59054
Corin (5 µM)	91	876	602	720				Corin (5 µM)	46038	54155
MS-275 (5 µM) + bizine (5 µM)			1787		1485	1774

## Sheet: CoREST-HDAC1 jump dilution
EXCITATION AT 360 nm, EMISSION AT 460 nm
	Vehicle				Corin				MS-275				Compound 7				Compound 9				MS-275 + Compound 7
	Signal (Normalized %)				Signal (Normalized %)				Signal (Normalized %)				Signal (Normalized %)				Signal (Normalized %)				Signal (Normalized %)
Time (min)	Experiment 1	Experiment 2		Time (min)	Experiment 1	Experiment 2		Time (min)	Experiment 1	Experiment 2		Time (min)	Experiment 1	Experiment 2		Time (min)	Experiment 1	Experiment 2		Time (min)	Experiment 1	Experiment 2
0	0	0		0	0	0		0	0	0		0	0	0		0	0	0		0	0	0
5	5	5		5	0	0		5	3	3		5	8	7		5	4	3		5	3	3
10	10	9		10	0	0		10	5	4		10	15	11		10	8	6		10	6	6
20	18	19		20	0	0		20	9	8		20	24	20		20	15	13		20	11	11
40	35	36		40	1	1		40	20	18		40	45	39		40	29	27		40	24	23
120	99	100		120	4	4		120	62	53		120	111	97		120	79	78		120	75	68

[truncated: 11 more sheets: ELISA in WM983B cells, Melanoma proliferation data, WM983B CoREST KD data, WM983B SIN3A KD data, HCT116 LSD1 KO data, qRT-PCR Microarray validation, qRT-PCR CoREST KD WM983B cells, ChIP data, cSCC proliferation data, SK-MEL-5 cell data, SK-MEL-5 Xenograft]
